# Supplementary material for: Integrated DNA methylome and transcriptome analysis reveals the ethylene-induced flowering pathway genes in pineapple
Source: Sci Rep. 2017 Dec 7;7:17167. doi: 10.1038/s41598-017-17460-5 (PMC5719354; doi:10.1038/s41598-017-17460-5)
Supplement: Supplementary file 2 — Dataset 1 [file 41598_2017_17460_MOESM2_ESM.xls]

GeneID	Cellular Component	Molecular Function	Biological Process	Kegg Orthology	Nr Description
[Pineapple_below1k]c46420/f3p25/735	GO:0030529//ribonucleoprotein complex	GO:0005198//structural molecule activity	GO:0010467//gene expression	K02882//large subunit ribosomal protein L18Ae	NA
[Pineapple_between2kand3k]c260645/f1p1/3080	NA	NA	NA	K15697//RING finger protein 114 [EC:2.3.2.27]	NA
[Pineapple_between2kand3k]c270172/f1p1/2817	GO:0031410//cytoplasmic vesicle	GO:0016491//oxidoreductase activity	GO:0008152//metabolic process	K04733//interleukin-1 receptor-associated kinase 4 [EC:2.7.11.1];K04730//interleukin-1 receptor-associated kinase 1 [EC:2.7.11.1]	NA
[Pineapple_between1k2k]c267047/f1p1/1599	NA	NA	NA	K19042//E3 ubiquitin-protein ligase BOI and related proteins [EC:2.3.2.27]	NA
[Pineapple_between2kand3k]c118196/f1p1/2970	NA	NA	NA	K06990//MEMO1 family protein	NA
[Pineapple_between2kand3k]c38832/f1p1/3207	NA	NA	NA	K13024//inositol-hexakisphosphate/diphosphoinositol-pentakisphosphate 1-kinase [EC:2.7.4.24];K05666//ATP-binding cassette, subfamily C (CFTR/MRP), member 2;K20028//palmitoyltransferase ZDHHC2/15/20 [EC:2.3.1.225];K01191//alpha-mannosidase [EC:3.2.1.24];K13356//alcohol-forming fatty acyl-CoA reductase [EC:1.2.1.84]	NA
[Pineapple_below1k]c55874/f1p1/457	GO:0030529//ribonucleoprotein complex	GO:0005198//structural molecule activity	GO:0010467//gene expression	K02905//large subunit ribosomal protein L29e	NA
[Pineapple_below1k]c35216/f1p1/642	GO:0043231//intracellular membrane-bounded organelle	GO:0046914//transition metal ion binding;GO:0003676//nucleic acid binding	NA	NA	NA
[Pineapple_between2kand3k]c157492/f2p3/3151	NA	NA	NA	K02986//small subunit ribosomal protein S4	NA
[Pineapple_below1k]c14838/f1p1/737	NA	NA	NA	K15082//DNA repair protein RAD7	NA
[Pineapple_between1k2k]c297044/f1p1/2148	NA	NA	NA	K13201//nucleolysin TIA-1/TIAR;K03231//elongation factor 1-alpha	NA
[Pineapple_above3k]c13201/f1p1/2446	NA	NA	NA	K06268//serine/threonine-protein phosphatase 2B regulatory subunit	gi|672142056|ref|XP_008794878.1|//PREDICTED: calcineurin B-like protein 1 isoform X2 [Phoenix dactylifera]
[Pineapple_between2kand3k]c41825/f1p1/3105	NA	NA	NA	K03549//KUP system potassium uptake protein;K12447//UDP-sugar pyrophosphorylase [EC:2.7.7.64]	NA
[Pineapple_between1k2k]c14774/f1p1/1736	NA	NA	NA	K00033//6-phosphogluconate dehydrogenase [EC:1.1.1.44 1.1.1.343]	NA
[Pineapple_between1k2k]c244618/f4p4/2113	NA	GO:0046872//metal ion binding	NA	K00512//steroid 17alpha-monooxygenase / 17alpha-hydroxyprogesterone aldolase [EC:1.14.14.19 4.1.2.30]	NA
[Pineapple_between1k2k]c350180/f15p13/2273	NA	NA	NA	K09493//T-complex protein 1 subunit alpha	NA
[Pineapple_between2kand3k]c300373/f1p1/2849	NA	NA	NA	K13161//heterogeneous nuclear ribonucleoprotein R	NA
[Pineapple_between2kand3k]c130835/f5p1/2790	NA	NA	NA	K01583//arginine decarboxylase [EC:4.1.1.19]	NA
[Pineapple_between1k2k]c210561/f1p1/1740	NA	NA	NA	K10357//myosin V;K11292//transcription elongation factor SPT6	NA
[Pineapple_between1k2k]c241851/f69p79/1661	NA	NA	NA	K20298//vacuolar protein sorting-associated protein 52	NA
[Pineapple_between1k2k]c161463/f1p2/1629	NA	NA	NA	K15032//mTERF domain-containing protein, mitochondrial	NA
[Pineapple_between1k2k]c60214/f1p1/1550	NA	NA	NA	K16221//transcription factor TCP21 (protein CCA1 HIKING EXPEDITION)	NA
[Pineapple_below1k]c48119/f1p2/638	GO:0032991//macromolecular complex;GO:0015630//microtubule cytoskeleton	GO:0032561//guanyl ribonucleotide binding;GO:0017111//nucleoside-triphosphatase activity	GO:0007017//microtubule-based process;GO:0009207//purine ribonucleoside triphosphate catabolic process;GO:0043623//cellular protein complex assembly	K07374//tubulin alpha	NA
[Pineapple_below1k]c36084/f23p6/619	GO:0043231//intracellular membrane-bounded organelle	NA	NA	K02153//V-type H+-transporting ATPase subunit e	NA
[Pineapple_between1k2k]c545902/f5p1/1599	NA	NA	NA	K02705//photosystem II CP43 chlorophyll apoprotein	NA
[Pineapple_above3k]c15395/f3p3/3624	NA	NA	NA	K19613//leucine-rich repeat protein SHOC2;K15078//structure-specific endonuclease subunit SLX1 [EC:3.6.1.-]	gi|573957734|ref|XP_006661077.1|//PREDICTED: putative disease resistance protein RGA3-like [Oryza brachyantha]
[Pineapple_between2kand3k]c5289/f1p1/3084	NA	NA	NA	K10644//E3 ubiquitin-protein ligase CHFR [EC:2.3.2.27]	NA
[Pineapple_between2kand3k]c80478/f4p4/3127	NA	NA	NA	K08235//xyloglucan:xyloglucosyl transferase [EC:2.4.1.207]	NA
[Pineapple_between2kand3k]c29270/f1p1/2732	NA	NA	NA	K02132//F-type H+-transporting ATPase subunit alpha	NA
[Pineapple_between2kand3k]c277487/f1p1/2216	NA	NA	NA	K13201//nucleolysin TIA-1/TIAR	NA
[Pineapple_between1k2k]c97466/f2p1/1567	NA	NA	NA	K19613//leucine-rich repeat protein SHOC2	NA
[Pineapple_between1k2k]c485325/f1p2/1780	NA	GO:0043169//cation binding;GO:0000166//nucleotide binding;GO:0016740//transferase activity	NA	K00789//S-adenosylmethionine synthetase [EC:2.5.1.6]	NA
[Pineapple_between2kand3k]c198060/f1p1/2842	NA	NA	NA	K01623//fructose-bisphosphate aldolase, class I [EC:4.1.2.13]	NA
[Pineapple_between2kand3k]c132808/f1p1/3259	GO:0043231//intracellular membrane-bounded organelle	NA	NA	NA	NA
[Pineapple_below1k]c20658/f3p0/758	NA	NA	GO:0006355//regulation of transcription, DNA-templated;GO:0006970//response to osmotic stress;GO:0009409//response to cold	NA	NA
[Pineapple_between1k2k]c35347/f3p2/1819	NA	NA	NA	K07513//acetyl-CoA acyltransferase 1 [EC:2.3.1.16]	NA
[Pineapple_above3k]c8145/f1p1/3643	NA	NA	NA	NA	gi|551588205|ref|XP_005778813.1|//hypothetical protein EMIHUDRAFT_205394 [Emiliania huxleyi CCMP1516]
[Pineapple_between1k2k]c65825/f5p6/2077	NA	GO:0016866//intramolecular transferase activity;GO:0003676//nucleic acid binding	GO:0009451//RNA modification	NA	NA
[Pineapple_between1k2k]c250006/f1p1/2210	NA	NA	NA	K16190//glucuronokinase [EC:2.7.1.43];K13422//transcription factor MYC2	NA
[Pineapple_between1k2k]c39244/f3p3/1982	NA	NA	NA	K03013//DNA-directed RNA polymerases I, II, and III subunit RPABC1;K02328//DNA polymerase delta subunit 2	NA
[Pineapple_between2kand3k]c299377/f1p6/3198	NA	NA	NA	K08835//serine/threonine-protein kinase OSR1/STK39 [EC:2.7.11.1]	NA
[Pineapple_between1k2k]c70078/f1p1/1921	NA	GO:0004672//protein kinase activity	NA	K08286//protein-serine/threonine kinase [EC:2.7.11.-]	NA
[Pineapple_between1k2k]c13411/f2p1/2013	NA	NA	NA	K12483//EH domain-containing protein 1	NA
[Pineapple_between1k2k]c352163/f1p2/1755	GO:0043231//intracellular membrane-bounded organelle	GO:0016740//transferase activity	NA	K18134//protein O-GlcNAc transferase [EC:2.4.1.255];K18207//protein O-mannose beta-1,4-N-acetylglucosaminyltransferase [EC:2.4.1.312]	NA
[Pineapple_between2kand3k]c23246/f7p5/3074	NA	NA	NA	K10610//DNA damage-binding protein 1	NA
[Pineapple_between1k2k]c603781/f1p1/1939	NA	GO:0016301//kinase activity	NA	K03083//glycogen synthase kinase 3 beta [EC:2.7.11.26]	NA
[Pineapple_between2kand3k]c226403/f1p1/3194	NA	NA	NA	K14317//nuclear pore complex protein Nup214	NA
[Pineapple_below1k]c1664/f4p4/519	GO:0043231//intracellular membrane-bounded organelle	NA	NA	NA	NA
[Pineapple_between2kand3k]c169333/f1p1/3543	NA	NA	NA	K12856//pre-mRNA-processing factor 8	NA
[Pineapple_between1k2k]c367077/f1p275/1819	NA	NA	NA	K18875//enhanced disease susceptibility 1 protein;K16818//phospholipase A1 [EC:3.1.1.32];K14304//nuclear pore complex protein Nup85;K03147//phosphomethylpyrimidine synthase [EC:4.1.99.17]	NA
[Pineapple_between1k2k]c220094/f1p1/1813	NA	NA	NA	K12938//anthocyanidin 5,3-O-glucosyltransferase [EC:2.4.1.-];K13263//isoflavone 7-O-glucosyltransferase [EC:2.4.1.170];K08237//hydroquinone glucosyltransferase [EC:2.4.1.218]	NA
[Pineapple_between1k2k]c415042/f1p1/1836	NA	NA	NA	K11982//E3 ubiquitin-protein ligase RNF115/126 [EC:2.3.2.27]	NA
[Pineapple_below1k]c42178/f1p8/561	GO:0043231//intracellular membrane-bounded organelle;GO:0030529//ribonucleoprotein complex	GO:0003723//RNA binding;GO:0043169//cation binding;GO:0005198//structural molecule activity	GO:0010467//gene expression	K02922//large subunit ribosomal protein L37e	NA
[Pineapple_between1k2k]c40605/f1p1/1604	NA	NA	NA	K19329//WW domain-containing oxidoreductase	NA
[Pineapple_above3k]c18510/f2p2/2286	NA	NA	NA	K14806//ATP-dependent RNA helicase DDX31/DBP7 [EC:3.6.4.13]	gi|743780639|ref|XP_010920563.1|//PREDICTED: DEAD-box ATP-dependent RNA helicase 17 isoform X1 [Elaeis guineensis]
[Pineapple_below1k]c26615/f1p1/573	NA	NA	NA	K10268//F-box and leucine-rich repeat protein 2/20	NA
[Pineapple_above3k]c8821/f1p1/3832	NA	NA	NA	K00826//branched-chain amino acid aminotransferase [EC:2.6.1.42];K18482//4-amino-4-deoxychorismate lyase [EC:4.1.3.38]	gi|672158246|ref|XP_008798855.1|//PREDICTED: branched-chain-amino-acid aminotransferase-like protein 2 [Phoenix dactylifera]
[Pineapple_between1k2k]c356357/f1p1/1928	NA	GO:0016616//oxidoreductase activity, acting on the CH-OH group of donors, NAD or NADP as acceptor	GO:0008152//metabolic process	K00011//aldehyde reductase [EC:1.1.1.21]	NA
[Pineapple_between2kand3k]c68693/f1p1/2787	NA	NA	NA	K15867//activity-regulated cytoskeleton-associated protein	NA
[Pineapple_above3k]c18532/f2p2/992	NA	NA	NA	NA	gi|566179984|ref|XP_002310618.2|//hypothetical protein POPTR_0007s06890g [Populus trichocarpa]
[Pineapple_between1k2k]c303685/f1p1/1570	NA	NA	NA	K14325//RNA-binding protein with serine-rich domain 1	NA
[Pineapple_between2kand3k]c237946/f1p1/2768	NA	GO:0032559//adenyl ribonucleotide binding;GO:0004702//receptor signaling protein serine/threonine kinase activity	GO:0006464//cellular protein modification process	K04371//mitogen-activated protein kinase 1/3 [EC:2.7.11.24]	NA
[Pineapple_between1k2k]c218954/f1p1/1999	GO:0044464//cell part	NA	NA	K01623//fructose-bisphosphate aldolase, class I [EC:4.1.2.13]	NA
[Pineapple_above3k]c21002/f1p2/4069	NA	NA	NA	K11267//sister chromatid cohesion protein PDS5	NA
[Pineapple_below1k]c31756/f1p1/648	NA	NA	NA	K08770//ubiquitin C	NA
[Pineapple_above3k]c12527/f1p1/3562	NA	NA	NA	K13336//peroxin-3	gi|2995405|emb|CAA73042.1|//polyprotein [Ananas comosus]
[Pineapple_between1k2k]c310909/f1p1/1516	NA	NA	NA	K10295//F-box protein 9	NA
[Pineapple_between1k2k]c211291/f1p8/2267	NA	NA	NA	K15397//3-ketoacyl-CoA synthase [EC:2.3.1.199]	NA
[Pineapple_below1k]c4395/f4p2/799	NA	NA	NA	K00344//NADPH2:quinone reductase [EC:1.6.5.5];K10133//tumor protein p53-inducible protein 3 [EC:1.-.-.-]	NA
[Pineapple_between1k2k]c60776/f1p6/1984	NA	GO:0032559//adenyl ribonucleotide binding;GO:0042623//ATPase activity, coupled	NA	K14777//ATP-dependent RNA helicase DDX47/RRP3 [EC:3.6.4.13]	NA
[Pineapple_between2kand3k]c72753/f1p2/2561	NA	NA	NA	K09284//AP2-like factor, euAP2 lineage	NA
[Pineapple_between2kand3k]c323191/f5p4/2678	NA	NA	NA	K03065//26S proteasome regulatory subunit T5	NA
[Pineapple_between2kand3k]c295765/f1p1/2862	NA	NA	NA	K15449//tRNA wybutosine-synthesizing protein 1 [EC:4.1.3.44]	NA
[Pineapple_between2kand3k]c51244/f1p1/3171	GO:0030529//ribonucleoprotein complex;GO:0009536//plastid	GO:0003723//RNA binding	NA	K02982//small subunit ribosomal protein S3	NA
[Pineapple_between2kand3k]c185483/f4p5/2713	NA	NA	NA	K14486//auxin response factor	NA
[Pineapple_between1k2k]c64251/f1p1/2049	NA	NA	NA	K16075//magnesium transporter	NA
[Pineapple_between2kand3k]c110479/f1p1/3111	NA	NA	NA	K03686//molecular chaperone DnaJ	NA
[Pineapple_between1k2k]c292873/f8p8/1882	NA	NA	NA	K01945//phosphoribosylamine--glycine ligase [EC:6.3.4.13]	NA
[Pineapple_between2kand3k]c227947/f1p8/3291	NA	NA	NA	K17302//coatomer subunit beta'	NA
[Pineapple_between1k2k]c92582/f1p8/1943	NA	NA	NA	K14411//RNA-binding protein Musashi	NA
[Pineapple_below1k]c37367/f2p0/647	NA	NA	NA	K04508//transducin (beta)-like 1;K14963//COMPASS component SWD3	NA
[Pineapple_below1k]c27182/f1p0/498	NA	NA	NA	K15376//gephyrin [EC:2.10.1.1 2.7.7.75]	NA
[Pineapple_between1k2k]c26379/f1p1/1745	GO:0043231//intracellular membrane-bounded organelle;GO:0031410//cytoplasmic vesicle	NA	NA	K08770//ubiquitin C	NA
[Pineapple_between1k2k]c607324/f1p1/1341	GO:0043231//intracellular membrane-bounded organelle	NA	NA	K08770//ubiquitin C	NA
[Pineapple_between2kand3k]c276746/f1p1/2180	NA	NA	NA	K19027//zinc finger FYVE domain-containing protein 26;K17895//GATA-binding protein 3	NA
[Pineapple_between2kand3k]c308775/f1p1/2672	NA	NA	NA	K12178//COP9 signalosome complex subunit 4;K14442//ATP-dependent RNA helicase DHX36 [EC:3.6.4.13]	NA
[Pineapple_below1k]c40748/f1p0/572	GO:0044464//cell part	NA	NA	NA	NA
[Pineapple_below1k]c72786/f1p1/653	GO:0030529//ribonucleoprotein complex	GO:0005198//structural molecule activity	GO:0006412//translation	K02943//large subunit ribosomal protein LP2	NA
[Pineapple_between1k2k]c542369/f16p2/1668	NA	NA	NA	K13162//poly(rC)-binding protein 2/3/4	NA
[Pineapple_between1k2k]c426734/f1p1/1578	NA	NA	NA	K03252//translation initiation factor 3 subunit C;K19995//secretory carrier-associated membrane protein	NA
[Pineapple_below1k]c30804/f1p0/495	GO:0031224//intrinsic component of membrane	NA	GO:0006810//transport	K09872//aquaporin PIP	NA
[Pineapple_between1k2k]c419789/f1p3/1784	NA	NA	NA	K08770//ubiquitin C	NA
[Pineapple_between2kand3k]c5793/f1p1/2656	NA	NA	NA	K11593//eukaryotic translation initiation factor 2C	NA
[Pineapple_between1k2k]c172497/f1p1/1582	NA	GO:0003677//DNA binding	GO:0006351//transcription, DNA-templated	K18490//homeobox protein OTX2	NA
[Pineapple_between1k2k]c39496/f1p1/1580	NA	NA	NA	K17917//sorting nexin-1/2	NA
[Pineapple_above3k]c26452/f1p1/3602	NA	NA	NA	K10865//double-strand break repair protein MRE11	NA
[Pineapple_between2kand3k]c195375/f1p1/2693	NA	NA	NA	K20032//palmitoyltransferase ZDHHC13/17 [EC:2.3.1.225]	NA
[Pineapple_between1k2k]c601231/f1p1/1372	NA	GO:0003824//catalytic activity	GO:0008152//metabolic process	K05933//aminocyclopropanecarboxylate oxidase [EC:1.14.17.4]	NA
[Pineapple_below1k]c60327/f1p1/639	GO:0005694//chromosome	NA	NA	K06670//cohesin complex subunit SCC1	NA
[Pineapple_between1k2k]c360249/f1p2/1696	GO:0043231//intracellular membrane-bounded organelle	NA	NA	K18482//4-amino-4-deoxychorismate lyase [EC:4.1.3.38]	NA
[Pineapple_between1k2k]c211868/f1p1/1528	NA	NA	NA	K01444//N4-(beta-N-acetylglucosaminyl)-L-asparaginase [EC:3.5.1.26]	NA
[Pineapple_above3k]c14965/f1p1/3673	NA	NA	NA	K12581//CCR4-NOT transcription complex subunit 7/8;K02437//glycine cleavage system H protein;K05941//glutathione gamma-glutamylcysteinyltransferase [EC:2.3.2.15];K01054//acylglycerol lipase [EC:3.1.1.23]	gi|672166774|ref|XP_008803320.1|//PREDICTED: NAC domain-containing protein 7-like [Phoenix dactylifera]
[Pineapple_below1k]c31964/f1p6/713	GO:0030529//ribonucleoprotein complex	GO:0005198//structural molecule activity	GO:0010467//gene expression	K02898//large subunit ribosomal protein L26e	NA
[Pineapple_above3k]c19175/f1p1/1224	GO:0031410//cytoplasmic vesicle	NA	NA	K19613//leucine-rich repeat protein SHOC2;K15078//structure-specific endonuclease subunit SLX1 [EC:3.6.1.-]	NA
[Pineapple_between1k2k]c601077/f1p4/1901	NA	GO:0005488//binding	NA	K13201//nucleolysin TIA-1/TIAR	NA
[Pineapple_above3k]c30645/f2p2/642	NA	NA	NA	K02920//large subunit ribosomal protein L36e	NA
[Pineapple_between1k2k]c2107/f4p4/1666	NA	GO:0016787//hydrolase activity	NA	K05350//beta-glucosidase [EC:3.2.1.21]	NA
[Pineapple_between1k2k]c314736/f2p1/1868	GO:0044424//intracellular part	GO:0008135//translation factor activity, nucleic acid binding;GO:0032561//guanyl ribonucleotide binding;GO:0017111//nucleoside-triphosphatase activity	GO:0006412//translation;GO:0009207//purine ribonucleoside triphosphate catabolic process	K03231//elongation factor 1-alpha	NA
[Pineapple_between1k2k]c185389/f10p10/2102	NA	NA	NA	K06027//vesicle-fusing ATPase [EC:3.6.4.6]	NA
[Pineapple_between1k2k]c203810/f1p1/1619	NA	NA	NA	K13679//granule-bound starch synthase [EC:2.4.1.242]	NA
[Pineapple_between2kand3k]c236421/f1p1/2938	NA	NA	NA	K12856//pre-mRNA-processing factor 8	NA
[Pineapple_between2kand3k]c76110/f1p1/2625	NA	NA	NA	K01255//leucyl aminopeptidase [EC:3.4.11.1]	NA
[Pineapple_between1k2k]c10341/f1p3/1566	NA	NA	NA	K10047//inositol-phosphate phosphatase / L-galactose 1-phosphate phosphatase [EC:3.1.3.25 3.1.3.93]	NA
[Pineapple_between1k2k]c504885/f1p1/2286	NA	NA	NA	K13162//poly(rC)-binding protein 2/3/4	NA
[Pineapple_between1k2k]c132071/f1p1/1605	NA	NA	NA	K20000//maturase K	NA
[Pineapple_between2kand3k]c165631/f1p1/2782	GO:0031224//intrinsic component of membrane	NA	NA	K15280//solute carrier family 35, member C2	NA
[Pineapple_between1k2k]c99258/f1p1/1739	NA	NA	NA	K13076//Delta8-fatty-acid desaturase [EC:1.14.19.4]	NA
[Pineapple_above3k]c687/f9p9/3378	NA	NA	NA	K12127//pseudo-response regulator 1;K04482//DNA repair protein RAD51;K02891//large subunit ribosomal protein L22e	gi|743774095|ref|XP_010917403.1|//PREDICTED: phosphoinositide phosphatase SAC3-like [Elaeis guineensis]
[Pineapple_between1k2k]c416325/f1p1/2151	NA	NA	NA	K13091//RNA-binding protein 39	NA
[Pineapple_below1k]c3265/f3p0/464	NA	GO:0005488//binding	NA	K08762//diazepam-binding inhibitor (GABA receptor modulator, acyl-CoA-binding protein)	NA
[Pineapple_above3k]c11993/f1p1/3959	NA	NA	NA	K01456//peptide-N4-(N-acetyl-beta-glucosaminyl)asparagine amidase [EC:3.5.1.52]	gi|13991169|gb|AAK51235.1|AF287471_1//polyprotein [Arabidopsis thaliana]
[Pineapple_between1k2k]c243118/f4p31/1971	GO:0044424//intracellular part	GO:0032559//adenyl ribonucleotide binding;GO:0004812//aminoacyl-tRNA ligase activity	GO:0006418//tRNA aminoacylation for protein translation	K01875//seryl-tRNA synthetase [EC:6.1.1.11]	NA
[Pineapple_between2kand3k]c116348/f1p1/3000	NA	NA	NA	K17800//LETM1 and EF-hand domain-containing protein 1, mitochondrial	NA
[Pineapple_between1k2k]c176852/f2p1/1664	GO:0044424//intracellular part	GO:0016765//transferase activity, transferring alkyl or aryl (other than methyl) groups;GO:0046872//metal ion binding;GO:0032559//adenyl ribonucleotide binding	GO:0044237//cellular metabolic process	K00789//S-adenosylmethionine synthetase [EC:2.5.1.6]	NA
[Pineapple_below1k]c15952/f1p1/338	GO:0044424//intracellular part	GO:0016774//phosphotransferase activity, carboxyl group as acceptor;GO:0016620//oxidoreductase activity, acting on the aldehyde or oxo group of donors, NAD or NADP as acceptor;GO:0032559//adenyl ribonucleotide binding	GO:0006796//phosphate-containing compound metabolic process;GO:0006560//proline metabolic process	K12657//delta-1-pyrroline-5-carboxylate synthetase [EC:2.7.2.11 1.2.1.41]	NA
[Pineapple_between1k2k]c373833/f1p1/1780	NA	NA	NA	K03231//elongation factor 1-alpha	NA
[Pineapple_below1k]c24901/f1p36/790	GO:0043231//intracellular membrane-bounded organelle	NA	NA	K08770//ubiquitin C	NA
[Pineapple_below1k]c32036/f1p1/708	NA	NA	NA	K13024//inositol-hexakisphosphate/diphosphoinositol-pentakisphosphate 1-kinase [EC:2.7.4.24];K00430//peroxidase [EC:1.11.1.7];K04730//interleukin-1 receptor-associated kinase 1 [EC:2.7.11.1]	NA
[Pineapple_below1k]c48914/f1p5/616	NA	GO:0005504//fatty acid binding	NA	K08762//diazepam-binding inhibitor (GABA receptor modulator, acyl-CoA-binding protein)	NA
[Pineapple_between1k2k]c620235/f1p1/1802	NA	GO:0005488//binding	NA	K00789//S-adenosylmethionine synthetase [EC:2.5.1.6]	NA
[Pineapple_below1k]c15849/f6p19/578	NA	GO:0046872//metal ion binding	NA	K10840//centrin-2	NA
[Pineapple_between1k2k]c417097/f1p1/1875	NA	NA	NA	K13201//nucleolysin TIA-1/TIAR	NA
[Pineapple_between2kand3k]c265109/f1p1/3242	NA	NA	NA	K01179//endoglucanase [EC:3.2.1.4]	NA
[Pineapple_below1k]c44059/f2p6/736	GO:0005774//vacuolar membrane	GO:0022857//transmembrane transporter activity	GO:0006818//hydrogen transport	K02152//V-type H+-transporting ATPase subunit G	NA
[Pineapple_below1k]c49751/f15p14/594	GO:0030529//ribonucleoprotein complex	GO:0005198//structural molecule activity	GO:0010467//gene expression	K02979//small subunit ribosomal protein S28e	NA
[Pineapple_between2kand3k]c142734/f1p1/2939	NA	NA	NA	K11592//endoribonuclease Dicer [EC:3.1.26.-]	NA
[Pineapple_above3k]c18896/f1p1/3550	NA	NA	NA	K17362//acyl-coenzyme A thioesterase 13 [EC:3.1.2.-]	gi|357122912|ref|XP_003563157.1|//PREDICTED: uncharacterized protein LOC100838568 [Brachypodium distachyon]
[Pineapple_between1k2k]c495549/f1p1/2147	NA	NA	NA	K01188//beta-glucosidase [EC:3.2.1.21]	NA
[Pineapple_between1k2k]c4751/f1p1/3498	NA	NA	NA	K07300//Ca2+:H+ antiporter	NA
[Pineapple_above3k]c36948/f1p1/418	NA	NA	NA	K02894//large subunit ribosomal protein L23e	NA
[Pineapple_between2kand3k]c287363/f6p7/2711	NA	NA	NA	K01728//pectate lyase [EC:4.2.2.2]	NA
[Pineapple_between1k2k]c323722/f1p3/1715	NA	NA	NA	K18624//macrophage erythroblast attacher	NA
[Pineapple_between2kand3k]c371408/f1p1/1624	NA	NA	NA	K02882//large subunit ribosomal protein L18Ae;K01381//saccharopepsin [EC:3.4.23.25]	NA
[Pineapple_between1k2k]c463277/f4p0/1842	NA	NA	NA	K05350//beta-glucosidase [EC:3.2.1.21]	NA
[Pineapple_between1k2k]c43786/f1p1/1778	NA	NA	NA	K08237//hydroquinone glucosyltransferase [EC:2.4.1.218]	NA
[Pineapple_below1k]c31876/f1p9/635	NA	GO:0008135//translation factor activity, nucleic acid binding	GO:0006412//translation	K03236//translation initiation factor 1A	NA
[Pineapple_between1k2k]c364227/f1p1/1903	NA	NA	NA	K09647//mitochondrial inner membrane protease subunit 1 [EC:3.4.21.-]	NA
[Pineapple_below1k]c68004/f1p1/678	NA	NA	NA	K17345//tetraspanin-5	NA
[Pineapple_below1k]c53263/f1p3/586	NA	NA	NA	K11254//histone H4	NA
[Pineapple_below1k]c72809/f2p2/451	NA	NA	NA	K16911//ATP-dependent RNA helicase DDX21 [EC:3.6.4.13]	NA
[Pineapple_below1k]c7893/f1p1/518	NA	NA	NA	K13113//ubiquitin-like protein 5	NA
[Pineapple_below1k]c63047/f1p1/439	GO:0015934//large ribosomal subunit	NA	GO:0009987//cellular process	K02882//large subunit ribosomal protein L18Ae	NA
[Pineapple_between2kand3k]c85641/f1p9/2957	NA	NA	NA	K10899//ATP-dependent DNA helicase Q1 [EC:3.6.4.12]	NA
[Pineapple_below1k]c24622/f1p0/614	NA	NA	NA	K16279//E3 ubiquitin-protein ligase KEG [EC:2.7.11.1 2.3.2.27]	NA
[Pineapple_between1k2k]c12528/f1p2/1656	NA	GO:0016620//oxidoreductase activity, acting on the aldehyde or oxo group of donors, NAD or NADP as acceptor;GO:0000166//nucleotide binding	GO:0019318//hexose metabolic process	K00134//glyceraldehyde 3-phosphate dehydrogenase [EC:1.2.1.12]	NA
[Pineapple_below1k]c47853/f8p11/723	GO:0015630//microtubule cytoskeleton	NA	GO:0009987//cellular process	K10418//dynein light chain LC8-type	NA
[Pineapple_above3k]c9177/f1p1/1661	NA	NA	NA	K13691//pathogen-inducible salicylic acid glucosyltransferase [EC:2.4.1.-]	gi|514732200|ref|XP_004957371.1|//PREDICTED: UDP-glycosyltransferase 74F2-like [Setaria italica]
[Pineapple_between1k2k]c373004/f1p10/1975	NA	NA	NA	K04487//cysteine desulfurase [EC:2.8.1.7]	NA
[Pineapple_below1k]c50611/f2p1/839	GO:0031410//cytoplasmic vesicle	NA	NA	NA	NA
[Pineapple_between1k2k]c12998/f2p2/2039	NA	NA	NA	K20285//Rab9 effector protein with kelch motifs	NA
[Pineapple_below1k]c57908/f1p1/633	NA	NA	NA	K06669//structural maintenance of chromosome 3 (chondroitin sulfate proteoglycan 6)	NA
[Pineapple_between1k2k]c14968/f2p2/1894	NA	NA	NA	K10752//histone-binding protein RBBP4	NA
[Pineapple_below1k]c25094/f1p2/731	NA	GO:0005488//binding	NA	K13195//cold-inducible RNA-binding protein;K13098//RNA-binding protein FUS	NA
[Pineapple_between2kand3k]c19836/f1p4/3070	NA	NA	NA	K12581//CCR4-NOT transcription complex subunit 7/8;K02437//glycine cleavage system H protein;K13126//polyadenylate-binding protein;K05941//glutathione gamma-glutamylcysteinyltransferase [EC:2.3.2.15];K01054//acylglycerol lipase [EC:3.1.1.23]	NA
[Pineapple_below1k]c57083/f1p1/456	NA	NA	NA	K00031//isocitrate dehydrogenase [EC:1.1.1.42]	NA
[Pineapple_between1k2k]c433124/f1p1/1943	NA	NA	NA	K07466//replication factor A1	NA
[Pineapple_below1k]c29842/f1p1/1073	NA	NA	NA	K08770//ubiquitin C	NA
[Pineapple_between2kand3k]c117265/f1p1/2837	NA	NA	NA	K14808//ATP-dependent RNA helicase DDX54/DBP10 [EC:3.6.4.13]	NA
[Pineapple_between1k2k]c598664/f2p2/2027	GO:0043231//intracellular membrane-bounded organelle	GO:0008238//exopeptidase activity;GO:0008237//metallopeptidase activity;GO:0046914//transition metal ion binding	GO:0019538//protein metabolic process	K01255//leucyl aminopeptidase [EC:3.4.11.1]	NA
[Pineapple_between2kand3k]c66221/f1p1/3017	GO:0043231//intracellular membrane-bounded organelle	NA	NA	NA	NA
[Pineapple_between2kand3k]c43449/f1p1/2862	NA	NA	NA	K01184//polygalacturonase [EC:3.2.1.15]	NA
[Pineapple_above3k]c6238/f2p2/1143	NA	NA	NA	K17278//membrane-associated progesterone receptor component	gi|514815884|ref|XP_004982690.1|//PREDICTED: membrane steroid-binding protein 2-like [Setaria italica]
[Pineapple_between1k2k]c356327/f1p1/1826	NA	NA	NA	K18195//rhamnogalacturonan endolyase [EC:4.2.2.23];K11292//transcription elongation factor SPT6;K18577//mannosylglycoprotein endo-beta-mannosidase [EC:3.2.1.152]	NA
[Pineapple_between1k2k]c63380/f1p1/2165	NA	NA	NA	K03691//peptide-O-fucosyltransferase [EC:2.4.1.221]	NA
[Pineapple_between1k2k]c604193/f1p1/1323	NA	NA	NA	K03671//thioredoxin 1	NA
[Pineapple_below1k]c64035/f1p1/397	GO:0043231//intracellular membrane-bounded organelle	GO:0032559//adenyl ribonucleotide binding;GO:0003676//nucleic acid binding	GO:0006259//DNA metabolic process	K02542//DNA replication licensing factor MCM6 [EC:3.6.4.12]	NA
[Pineapple_between2kand3k]c7028/f1p1/2661	NA	GO:0003676//nucleic acid binding;GO:0016788//hydrolase activity, acting on ester bonds	GO:0044260//cellular macromolecule metabolic process	K10848//DNA excision repair protein ERCC-4 [EC:3.1.-.-]	NA
[Pineapple_between1k2k]c412187/f1p1/1688	GO:0043231//intracellular membrane-bounded organelle	NA	NA	K08770//ubiquitin C	NA
[Pineapple_between2kand3k]c45686/f1p1/3175	NA	NA	NA	K16573//gamma-tubulin complex component 6	NA
[Pineapple_below1k]c29771/f3p9/722	GO:0043231//intracellular membrane-bounded organelle;GO:0030529//ribonucleoprotein complex	GO:0005198//structural molecule activity	GO:0010467//gene expression;GO:0032446//protein modification by small protein conjugation	K02927//large subunit ribosomal protein L40e	NA
[Pineapple_between1k2k]c380252/f1p1/2297	NA	GO:0032559//adenyl ribonucleotide binding;GO:0042623//ATPase activity, coupled	NA	K13179//ATP-dependent RNA helicase DDX18/HAS1 [EC:3.6.4.13]	NA
[Pineapple_between1k2k]c574243/f1p1/1750	NA	GO:0000166//nucleotide binding;GO:0016740//transferase activity	GO:0044238//primary metabolic process;GO:0044237//cellular metabolic process	K03231//elongation factor 1-alpha	NA
[Pineapple_between2kand3k]c248271/f1p1/2852	NA	NA	NA	K13415//protein brassinosteroid insensitive 1 [EC:2.7.10.1 2.7.11.1]	NA
[Pineapple_between1k2k]c445780/f1p5/1921	NA	NA	NA	K14685//solute carrier family 40 (iron-regulated transporter), member 1;K07213//copper chaperone	NA
[Pineapple_between1k2k]c280809/f1p3/1551	NA	NA	NA	K05609//ubiquitin carboxyl-terminal hydrolase L3 [EC:3.4.19.12]	NA
[Pineapple_above3k]c8724/f1p1/3507	NA	NA	NA	K12828//splicing factor 3B subunit 1	gi|567222182|ref|XP_006414720.1|//hypothetical protein EUTSA_v10024248mg [Eutrema salsugineum]
[Pineapple_between2kand3k]c59470/f1p1/3042	NA	GO:0032559//adenyl ribonucleotide binding;GO:0042623//ATPase activity, coupled	NA	K03257//translation initiation factor 4A	NA
[Pineapple_below1k]c3399/f1p1/699	GO:0031410//cytoplasmic vesicle	NA	NA	NA	NA
[Pineapple_between1k2k]c39872/f1p1/1661	NA	NA	NA	K00033//6-phosphogluconate dehydrogenase [EC:1.1.1.44 1.1.1.343]	NA
[Pineapple_between1k2k]c618744/f1p3/1779	GO:0044424//intracellular part	GO:0008135//translation factor activity, nucleic acid binding;GO:0032561//guanyl ribonucleotide binding;GO:0017111//nucleoside-triphosphatase activity	GO:0006412//translation;GO:0009207//purine ribonucleoside triphosphate catabolic process	K03231//elongation factor 1-alpha	NA
[Pineapple_between1k2k]c102087/f1p1/1700	NA	NA	NA	K07428//cytochrome P450, family 4, subfamily X [EC:1.14.14.1]	NA
[Pineapple_above3k]c24842/f1p1/1915	NA	NA	NA	K01255//leucyl aminopeptidase [EC:3.4.11.1]	NA
[Pineapple_above3k]c3942/f1p1/4314	NA	NA	NA	K12855//pre-mRNA-processing factor 6	gi|695028594|ref|XP_009401680.1|//PREDICTED: protein STABILIZED1 [Musa acuminata subsp. malaccensis]
[Pineapple_between2kand3k]c323972/f6p11/2899	GO:0044464//cell part	NA	GO:0006810//transport	NA	NA
[Pineapple_below1k]c59877/f1p1/524	NA	GO:0046872//metal ion binding	NA	K11982//E3 ubiquitin-protein ligase RNF115/126 [EC:2.3.2.27];K11274//chromosome transmission fidelity protein 4	NA
[Pineapple_between1k2k]c319045/f1p1/2168	GO:0043231//intracellular membrane-bounded organelle	NA	NA	K17413//small subunit ribosomal protein S35	NA
[Pineapple_between1k2k]c148209/f1p1/1479	NA	NA	NA	K12850//pre-mRNA-splicing factor 38B	NA
[Pineapple_between1k2k]c205684/f1p1/1739	NA	NA	NA	K14165//atypical dual specificity phosphatase [EC:3.1.3.16 3.1.3.48]	NA
[Pineapple_between1k2k]c43758/f1p3/1569	GO:0043231//intracellular membrane-bounded organelle	NA	NA	K13348//protein Mpv17	NA
[Pineapple_above3k]c11977/f1p2/1058	NA	NA	NA	K08770//ubiquitin C	gi|685359886|ref|XP_009114489.1|//PREDICTED: polyubiquitin-like [Brassica rapa]
[Pineapple_between2kand3k]c348303/f2p2/2930	NA	NA	NA	K15032//mTERF domain-containing protein, mitochondrial	NA
[Pineapple_between2kand3k]c16818/f1p1/2577	GO:0044424//intracellular part	GO:0005515//protein binding;GO:0032559//adenyl ribonucleotide binding	GO:0044267//cellular protein metabolic process;GO:0050896//response to stimulus	K04079//molecular chaperone HtpG	NA
[Pineapple_below1k]c2791/f11p5/757	GO:0043231//intracellular membrane-bounded organelle;GO:0030529//ribonucleoprotein complex	GO:0005198//structural molecule activity	GO:0010467//gene expression	K02913//large subunit ribosomal protein L33	NA
[Pineapple_between2kand3k]c43914/f1p1/2848	NA	NA	NA	K00850//6-phosphofructokinase 1 [EC:2.7.1.11]	NA
[Pineapple_between1k2k]c60236/f1p1/1799	NA	NA	NA	K15115//solute carrier family 25 (mitochondrial folate transporter), member 32;K11292//transcription elongation factor SPT6;K13415//protein brassinosteroid insensitive 1 [EC:2.7.10.1 2.7.11.1];K18577//mannosylglycoprotein endo-beta-mannosidase [EC:3.2.1.152]	NA
[Pineapple_below1k]c26882/f1p0/748	GO:0016020//membrane	NA	NA	NA	NA
[Pineapple_between2kand3k]c246998/f1p1/2366	NA	NA	NA	K15255//ATP-dependent DNA helicase PIF1 [EC:3.6.4.12]	NA
[Pineapple_between1k2k]c599278/f1p1/1361	NA	NA	NA	K08066//nuclear transcription factor Y, gamma	NA
[Pineapple_below1k]c26429/f1p1/839	NA	GO:0005504//fatty acid binding	NA	K08762//diazepam-binding inhibitor (GABA receptor modulator, acyl-CoA-binding protein)	NA
[Pineapple_below1k]c21324/f1p1/681	NA	NA	NA	K13081//leucoanthocyanidin reductase [EC:1.17.1.3]	NA
[Pineapple_below1k]c34532/f1p1/356	GO:0031410//cytoplasmic vesicle	GO:0043167//ion binding;GO:0016798//hydrolase activity, acting on glycosyl bonds	GO:0044238//primary metabolic process	K05350//beta-glucosidase [EC:3.2.1.21]	NA
[Pineapple_between2kand3k]c306463/f1p1/2761	NA	NA	NA	K00921//1-phosphatidylinositol-3-phosphate 5-kinase [EC:2.7.1.150]	NA
[Pineapple_between2kand3k]c265488/f1p1/2848	NA	NA	NA	K08835//serine/threonine-protein kinase OSR1/STK39 [EC:2.7.11.1]	NA
[Pineapple_between2kand3k]c322444/f13p5/3359	NA	NA	NA	K00924	NA
[Pineapple_between2kand3k]c142974/f1p2/3408	NA	NA	NA	K07305//peptide-methionine (R)-S-oxide reductase [EC:1.8.4.12];K01265//methionyl aminopeptidase [EC:3.4.11.18];K12882//nuclear cap-binding protein subunit 1	NA
[Pineapple_below1k]c5083/f1p1/703	NA	GO:0004180//carboxypeptidase activity	GO:0019538//protein metabolic process	K16297//serine carboxypeptidase-like clade II [EC:3.4.16.-]	NA
[Pineapple_between1k2k]c242480/f28p13/1979	NA	NA	NA	K16298//serine carboxypeptidase-like clade IV [EC:3.4.16.-]	NA
[Pineapple_between1k2k]c622467/f1p5/1869	NA	NA	NA	K13201//nucleolysin TIA-1/TIAR	NA
[Pineapple_between1k2k]c598522/f5p1/1927	NA	GO:0005488//binding	NA	K13201//nucleolysin TIA-1/TIAR	NA
[Pineapple_below1k]c34449/f1p0/715	GO:0031410//cytoplasmic vesicle	GO:0032559//adenyl ribonucleotide binding;GO:0004672//protein kinase activity;GO:0016628//oxidoreductase activity, acting on the CH-CH group of donors, NAD or NADP as acceptor	GO:0006464//cellular protein modification process;GO:0007167//enzyme linked receptor protein signaling pathway	NA	NA
[Pineapple_between2kand3k]c106666/f1p3/2941	GO:0031410//cytoplasmic vesicle	GO:0016741//transferase activity, transferring one-carbon groups	GO:0006730//one-carbon metabolic process	K16302//metal transporter CNNM;K15449//tRNA wybutosine-synthesizing protein 1 [EC:4.1.3.44]	NA
[Pineapple_between2kand3k]c294369/f1p1/2730	NA	GO:0016301//kinase activity	NA	K04733//interleukin-1 receptor-associated kinase 4 [EC:2.7.11.1];K13436//pto-interacting protein 1 [EC:2.7.11.1]	NA
[Pineapple_between2kand3k]c234193/f1p1/2976	NA	NA	NA	K14409//protein SMG7	NA
[Pineapple_below1k]c18613/f1p2/712	NA	NA	NA	K14753//guanine nucleotide-binding protein subunit beta-2-like 1 protein	NA
[Pineapple_below1k]c33852/f1p0/706	NA	NA	NA	K13116//ATP-dependent RNA helicase DDX41 [EC:3.6.4.13];K11583//serine/threonine-protein phosphatase 2A regulatory subunit B''	NA
[Pineapple_between1k2k]c2086/f4p5/1802	NA	GO:0032559//adenyl ribonucleotide binding;GO:0042623//ATPase activity, coupled	NA	K14777//ATP-dependent RNA helicase DDX47/RRP3 [EC:3.6.4.13]	NA
[Pineapple_between1k2k]c18853/f1p1/1655	NA	GO:0003824//catalytic activity	NA	K06966//uncharacterized protein	NA
[Pineapple_between1k2k]c175388/f1p1/1826	NA	NA	NA	K15502//serine/threonine-protein phosphatase 6 regulatory ankyrin repeat subunit A;K01599//uroporphyrinogen decarboxylase [EC:4.1.1.37]	NA
[Pineapple_between1k2k]c426484/f1p1/2068	NA	NA	NA	K08592//sentrin-specific protease 1 [EC:3.4.22.68]	NA
[Pineapple_between1k2k]c573567/f1p1/1854	NA	GO:0004601//peroxidase activity;GO:0005506//iron ion binding	GO:0008152//metabolic process;GO:0006950//response to stress	K03781//catalase [EC:1.11.1.6]	NA
[Pineapple_between2kand3k]c166227/f1p1/2923	NA	GO:0000166//nucleotide binding;GO:0004672//protein kinase activity	NA	K02218//casein kinase 1 [EC:2.7.11.1]	NA
[Pineapple_above3k]c15199/f1p1/3665	NA	NA	NA	K04124//gibberellin 3-beta-dioxygenase [EC:1.14.11.15]	gi|115458950|ref|NP_001053075.1|//Os04g0475600 [Oryza sativa Japonica Group]
[Pineapple_between1k2k]c370923/f1p2/1728	NA	NA	NA	K10396//kinesin family member 5;K01206//alpha-L-fucosidase [EC:3.2.1.51]	NA
[Pineapple_between2kand3k]c70424/f1p1/2965	GO:0031410//cytoplasmic vesicle	GO:0016740//transferase activity	NA	K14413//beta-1,3-galactosyltransferase [EC:2.4.1.-]	NA
[Pineapple_above3k]c15869/f1p1/3759	NA	NA	NA	K00898//pyruvate dehydrogenase kinase 2/3/4 [EC:2.7.11.2]	gi|661896985|emb|CDO98697.1|//unnamed protein product [Coffea canephora]
[Pineapple_between2kand3k]c312713/f1p8/3333	NA	GO:0004672//protein kinase activity	NA	K00924	NA
[Pineapple_between2kand3k]c171951/f1p1/2798	NA	NA	NA	K15255//ATP-dependent DNA helicase PIF1 [EC:3.6.4.12]	NA
[Pineapple_below1k]c5113/f3p1/717	NA	NA	NA	K05391//cyclic nucleotide gated channel, other eukaryote	NA
[Pineapple_between1k2k]c84574/f2p2/1679	NA	NA	NA	K12662//U4/U6 small nuclear ribonucleoprotein PRP4	NA
[Pineapple_between2kand3k]c325399/f1p2/3478	GO:0009536//plastid	NA	NA	K02108//F-type H+-transporting ATPase subunit a	NA
[Pineapple_below1k]c4991/f4p1/662	GO:0043231//intracellular membrane-bounded organelle	GO:0005515//protein binding	NA	K09528//DnaJ homolog subfamily C member 8	NA
[Pineapple_between2kand3k]c44819/f1p1/2733	NA	NA	NA	K05909//laccase [EC:1.10.3.2];K01188//beta-glucosidase [EC:3.2.1.21]	NA
[Pineapple_between1k2k]c50527/f1p5/2270	GO:0005840//ribosome;GO:0031224//intrinsic component of membrane;GO:0031090//organelle membrane;GO:0030312//external encapsulating structure;GO:0005576//extracellular region;GO:0009526//plastid envelope;GO:0044431//Golgi apparatus part	GO:0046923//ER retention sequence binding;GO:0032559//adenyl ribonucleotide binding;GO:0019899//enzyme binding	GO:0044267//cellular protein metabolic process;GO:0006810//transport;GO:0006950//response to stress;GO:0009628//response to abiotic stimulus;GO:0010038//response to metal ion;GO:0035437//maintenance of protein localization in endoplasmic reticulum	K03283//heat shock 70kDa protein 1/8	NA
[Pineapple_between2kand3k]c98643/f1p1/2529	NA	NA	NA	K05665//ATP-binding cassette, subfamily C (CFTR/MRP), member 1	NA
[Pineapple_between2kand3k]c110700/f1p1/3089	NA	NA	NA	K11885//DNA damage-inducible protein 1	NA
[Pineapple_between1k2k]c128426/f1p1/1949	NA	NA	NA	K03655//ATP-dependent DNA helicase RecG [EC:3.6.4.12]	NA
[Pineapple_between2kand3k]c324575/f11p8/2733	NA	NA	NA	K13947//auxin efflux carrier family	NA
[Pineapple_between1k2k]c27920/f1p1/2159	NA	NA	NA	K11797//PH-interacting protein	NA
[Pineapple_between1k2k]c96025/f1p2/2274	NA	NA	GO:0008152//metabolic process	K06119//sulfoquinovosyltransferase [EC:2.4.1.-]	NA
[Pineapple_between1k2k]c389879/f1p1/1502	GO:0043231//intracellular membrane-bounded organelle	GO:0016791//phosphatase activity	NA	K02866//large subunit ribosomal protein L10e	NA
[Pineapple_between2kand3k]c68988/f1p1/2854	GO:0044464//cell part	NA	NA	K10999//cellulose synthase A [EC:2.4.1.12]	NA
[Pineapple_between2kand3k]c141697/f1p1/3150	NA	NA	NA	K19040//E3 ubiquitin-protein ligase ATL10/75/76/77/78 [EC:2.3.2.27]	NA
[Pineapple_below1k]c19593/f2p0/527	NA	GO:0046872//metal ion binding	NA	K13448//calcium-binding protein CML	NA
[Pineapple_below1k]c48389/f17p2/787	NA	NA	NA	K20352//p24 family protein delta-1	NA
[Pineapple_between1k2k]c353395/f1p1/1704	NA	NA	NA	K00789//S-adenosylmethionine synthetase [EC:2.5.1.6]	NA
[Pineapple_below1k]c18927/f1p1/716	NA	NA	NA	K12193//charged multivesicular body protein 3	NA
[Pineapple_between1k2k]c541646/f1p5/1429	NA	GO:0004175//endopeptidase activity	GO:0019538//protein metabolic process	K16292//KDEL-tailed cysteine endopeptidase [EC:3.4.22.-];K01365//cathepsin L [EC:3.4.22.15]	NA
[Pineapple_between2kand3k]c98298/f1p1/2540	NA	NA	NA	K03781//catalase [EC:1.11.1.6]	NA
[Pineapple_below1k]c1438/f21p3/669	NA	NA	NA	K12622//U6 snRNA-associated Sm-like protein LSm3	NA
[Pineapple_between1k2k]c68940/f1p1/1891	NA	NA	NA	K17964//leucine-rich PPR motif-containing protein, mitochondrial	NA
[Pineapple_between2kand3k]c80657/f5p40/3032	NA	NA	NA	K14494//DELLA protein	NA
[Pineapple_between2kand3k]c2117/f5p3/2858	NA	NA	NA	K11450//lysine-specific histone demethylase 1A [EC:1.-.-.-]	NA
[Pineapple_between1k2k]c473481/f6p3/1579	NA	NA	NA	K11721//bromodomain-containing protein 3	NA
[Pineapple_between1k2k]c209080/f1p1/1934	NA	NA	NA	K15334//multisite-specific tRNA:(cytosine-C5)-methyltransferase [EC:2.1.1.202]	NA
[Pineapple_between1k2k]c4537/f1p1/1870	NA	NA	NA	K05609//ubiquitin carboxyl-terminal hydrolase L3 [EC:3.4.19.12]	NA
[Pineapple_between2kand3k]c272689/f1p4/3131	NA	NA	NA	K17964//leucine-rich PPR motif-containing protein, mitochondrial	NA
[Pineapple_between1k2k]c599634/f1p1/1242	NA	GO:0016301//kinase activity	GO:0007186//G-protein coupled receptor signaling pathway;GO:0006796//phosphate-containing compound metabolic process	K00901//diacylglycerol kinase (ATP) [EC:2.7.1.107]	NA
[Pineapple_between1k2k]c443063/f2p3/1867	NA	NA	NA	K19600//tubby-related protein 1	NA
[Pineapple_below1k]c40862/f1p1/709	GO:0043231//intracellular membrane-bounded organelle	NA	NA	K14494//DELLA protein	NA
[Pineapple_between1k2k]c297141/f1p1/2107	NA	NA	NA	K01102//pyruvate dehydrogenase phosphatase [EC:3.1.3.43]	NA
[Pineapple_between2kand3k]c19724/f1p1/2736	NA	GO:0004091	GO:0006629//lipid metabolic process	K13806//sn1-specific diacylglycerol lipase [EC:3.1.1.-]	NA
[Pineapple_between1k2k]c141054/f1p2/1860	NA	NA	NA	K13201//nucleolysin TIA-1/TIAR	NA
[Pineapple_below1k]c11623/f1p1/566	NA	NA	NA	K17710//pentatricopeptide repeat domain-containing protein 1	NA
[Pineapple_between2kand3k]c264242/f1p1/3277	NA	GO:0016787//hydrolase activity;GO:0005488//binding	NA	K00558//DNA (cytosine-5)-methyltransferase 1 [EC:2.1.1.37];K03363//cell division cycle 20, cofactor of APC complex;K05658//ATP-binding cassette, subfamily B (MDR/TAP), member 1 [EC:3.6.3.44]	NA
[Pineapple_between2kand3k]c7405/f1p1/3024	NA	NA	NA	K13464//jasmonate ZIM domain-containing protein	NA
[Pineapple_between1k2k]c485779/f1p1/1535	NA	NA	NA	K09286//EREBP-like factor	NA
[Pineapple_below1k]c31593/f1p1/752	NA	GO:0032559//adenyl ribonucleotide binding;GO:0004672//protein kinase activity	GO:0006464//cellular protein modification process	K04368//mitogen-activated protein kinase kinase 1 [EC:2.7.12.2]	NA
[Pineapple_between1k2k]c622970/f1p3/1783	GO:0044424//intracellular part	GO:0008135//translation factor activity, nucleic acid binding;GO:0032561//guanyl ribonucleotide binding;GO:0017111//nucleoside-triphosphatase activity;GO:0016772//transferase activity, transferring phosphorus-containing groups	GO:0006412//translation;GO:0009207//purine ribonucleoside triphosphate catabolic process	K03231//elongation factor 1-alpha	NA
[Pineapple_above3k]c9671/f1p1/2276	NA	NA	NA	K13024//inositol-hexakisphosphate/diphosphoinositol-pentakisphosphate 1-kinase [EC:2.7.4.24];K01191//alpha-mannosidase [EC:3.2.1.24];K13356//alcohol-forming fatty acyl-CoA reductase [EC:1.2.1.84];K14309//nuclear pore complex protein Nup93	gi|147861248|emb|CAN79321.1|//hypothetical protein VITISV_018984 [Vitis vinifera]
[Pineapple_between1k2k]c162532/f1p1/2083	NA	NA	NA	K05928//tocopherol O-methyltransferase [EC:2.1.1.95]	NA
[Pineapple_below1k]c3340/f1p1/523	NA	NA	NA	K10357//myosin V	NA
[Pineapple_below1k]c50829/f2p2/685	NA	GO:0032559//adenyl ribonucleotide binding;GO:0004672//protein kinase activity	GO:0006464//cellular protein modification process;GO:0006796//phosphate-containing compound metabolic process	K03097//casein kinase II subunit alpha [EC:2.7.11.1]	NA
[Pineapple_between1k2k]c440385/f1p1/1741	GO:0044464//cell part	GO:0008320//protein transmembrane transporter activity	GO:0006810//transport	K10956//protein transport protein SEC61 subunit alpha	NA
[Pineapple_between2kand3k]c249508/f1p1/2936	NA	NA	NA	K01886//glutaminyl-tRNA synthetase [EC:6.1.1.18]	NA
[Pineapple_between1k2k]c492074/f1p1/2001	NA	GO:0005488//binding	NA	K12837//splicing factor U2AF 65 kDa subunit	NA
[Pineapple_below1k]c2261/f4p3/710	GO:0043231//intracellular membrane-bounded organelle;GO:0000785//chromatin	GO:0003676//nucleic acid binding	GO:0034728//nucleosome organization	K11251//histone H2A	NA
[Pineapple_between2kand3k]c29478/f1p1/3037	NA	NA	NA	K01749//hydroxymethylbilane synthase [EC:2.5.1.61]	NA
[Pineapple_between1k2k]c7642/f1p1/2111	NA	NA	NA	K00895//pyrophosphate--fructose-6-phosphate 1-phosphotransferase [EC:2.7.1.90]	NA
[Pineapple_between2kand3k]c38202/f2p1/2873	NA	NA	NA	K13648//alpha-1,4-galacturonosyltransferase [EC:2.4.1.43]	NA
[Pineapple_between1k2k]c30529/f1p1/1861	NA	NA	NA	K17265//Ras GTPase-activating protein-binding protein 1 [EC:3.6.4.12 3.6.4.13];K12669//oligosaccharyltransferase complex subunit gamma	NA
[Pineapple_between1k2k]c442539/f1p1/1828	NA	NA	NA	K14724//solute carrier family 9 (sodium/hydrogen exchanger), member 8	NA
[Pineapple_below1k]c52302/f1p1/692	NA	GO:0043169//cation binding	NA	NA	NA
[Pineapple_between2kand3k]c131709/f1p1/3429	NA	NA	NA	K05894//12-oxophytodienoic acid reductase [EC:1.3.1.42]	NA
[Pineapple_between1k2k]c355798/f1p1/1825	GO:0032991//macromolecular complex;GO:0015630//microtubule cytoskeleton	GO:0032561//guanyl ribonucleotide binding;GO:0017111//nucleoside-triphosphatase activity	GO:0007017//microtubule-based process;GO:0009207//purine ribonucleoside triphosphate catabolic process;GO:0043623//cellular protein complex assembly	K07374//tubulin alpha	NA
[Pineapple_between1k2k]c369917/f1p2/1845	NA	NA	NA	K06027//vesicle-fusing ATPase [EC:3.6.4.6];K10457//kelch-like protein 20	NA
[Pineapple_below1k]c23942/f1p1/346	GO:0043231//intracellular membrane-bounded organelle	GO:0034062//RNA polymerase activity;GO:0001882//nucleoside binding;GO:0003676//nucleic acid binding	GO:0010467//gene expression	K03002//DNA-directed RNA polymerase I subunit RPA2 [EC:2.7.7.6]	NA
[Pineapple_below1k]c19867/f2p0/637	NA	GO:0016740//transferase activity	NA	K00799//glutathione S-transferase [EC:2.5.1.18]	NA
[Pineapple_between1k2k]c5578/f1p1/1738	NA	NA	NA	K04368//mitogen-activated protein kinase kinase 1 [EC:2.7.12.2];K13413//mitogen-activated protein kinase kinase 4/5, plant [EC:2.7.12.2]	NA
[Pineapple_between1k2k]c8608/f18p32/1726	NA	GO:0032559//adenyl ribonucleotide binding;GO:0042623//ATPase activity, coupled	NA	K03257//translation initiation factor 4A	NA
[Pineapple_between2kand3k]c19444/f1p260/3174	NA	GO:0005488//binding	NA	K11593//eukaryotic translation initiation factor 2C	NA
[Pineapple_below1k]c38793/f1p0/573	NA	GO:0016209//antioxidant activity;GO:0003676//nucleic acid binding	GO:0006259//DNA metabolic process	NA	NA
[Pineapple_between2kand3k]c117064/f2p2/2926	NA	NA	NA	K00799//glutathione S-transferase [EC:2.5.1.18]	NA
[Pineapple_below1k]c12162/f1p1/361	NA	NA	NA	K11147//dehydrogenase/reductase SDR family member 4 [EC:1.1.-.-]	NA
[Pineapple_between1k2k]c167494/f3p4/2357	NA	NA	NA	K05291//phosphatidylinositol glycan, class S	NA
[Pineapple_between1k2k]c367848/f1p1/1648	NA	NA	NA	K19891//glucan endo-1,3-beta-glucosidase 1/2/3 [EC:3.2.1.39]	NA
[Pineapple_between2kand3k]c30857/f1p1/3184	NA	GO:0016615//malate dehydrogenase activity	GO:0043648//dicarboxylic acid metabolic process;GO:0005975//carbohydrate metabolic process;GO:0009060//aerobic respiration	K00026//malate dehydrogenase [EC:1.1.1.37]	NA
[Pineapple_between2kand3k]c260237/f1p1/2979	NA	NA	NA	K15032//mTERF domain-containing protein, mitochondrial	NA
[Pineapple_below1k]c2493/f7p4/674	GO:0031410//cytoplasmic vesicle	NA	NA	K15403//fatty acid omega-hydroxy dehydrogenase [EC:1.1.-.-]	NA
[Pineapple_below1k]c11002/f1p2/806	NA	GO:0046872//metal ion binding	NA	K19043//E3 ubiquitin-protein ligase RHF [EC:2.3.2.27]	NA
[Pineapple_between2kand3k]c143144/f1p1/3354	NA	NA	NA	K18999//RNA polymerase II C-terminal domain phosphatase-like 3/4 [EC:3.1.3.16]	NA
[Pineapple_below1k]c14393/f1p1/501	NA	GO:0005504//fatty acid binding	NA	K08762//diazepam-binding inhibitor (GABA receptor modulator, acyl-CoA-binding protein)	NA
[Pineapple_between2kand3k]c216788/f1p1/2572	NA	NA	NA	K05387//glutamate receptor, ionotropic, plant;K07374//tubulin alpha;K05658//ATP-binding cassette, subfamily B (MDR/TAP), member 1 [EC:3.6.3.44]	NA
[Pineapple_below1k]c48694/f5p2/557	GO:0044424//intracellular part	GO:0008135//translation factor activity, nucleic acid binding;GO:0032561//guanyl ribonucleotide binding;GO:0017111//nucleoside-triphosphatase activity	GO:0006412//translation;GO:0009207//purine ribonucleoside triphosphate catabolic process	K03231//elongation factor 1-alpha	NA
[Pineapple_between1k2k]c257997/f1p1/1557	GO:0015630//microtubule cytoskeleton;GO:0044430//cytoskeletal part	NA	NA	K16569//gamma-tubulin complex component 2	NA
[Pineapple_between2kand3k]c324687/f10p51/2928	GO:0044464//cell part	NA	GO:0006810//transport	NA	NA
[Pineapple_between1k2k]c481072/f1p1/1540	GO:0043231//intracellular membrane-bounded organelle	NA	NA	K07766//diphosphoinositol-polyphosphate diphosphatase [EC:3.6.1.52]	NA
[Pineapple_between1k2k]c371962/f1p1/1763	NA	NA	NA	K11885//DNA damage-inducible protein 1	NA
[Pineapple_between2kand3k]c159163/f3p9/3296	NA	NA	NA	K17710//pentatricopeptide repeat domain-containing protein 1	NA
[Pineapple_between1k2k]c65688/f1p1/1584	NA	NA	NA	K08825//dual specificity tyrosine-phosphorylation-regulated kinase 1 [EC:2.7.12.1]	NA
[Pineapple_between1k2k]c14492/f1p1/1999	GO:0044464//cell part	GO:0016747//transferase activity, transferring acyl groups other than amino-acyl groups	GO:0006631//fatty acid metabolic process	K15397//3-ketoacyl-CoA synthase [EC:2.3.1.199]	NA
[Pineapple_below1k]c14746/f2p0/663	NA	NA	NA	K12811//ATP-dependent RNA helicase DDX46/PRP5 [EC:3.6.4.13];K13091//RNA-binding protein 39	NA
[Pineapple_between2kand3k]c290455/f2p3/2797	NA	NA	NA	K00799//glutathione S-transferase [EC:2.5.1.18]	NA
[Pineapple_below1k]c24851/f1p1/688	NA	NA	NA	K14407//cleavage stimulation factor subunit 2	NA
[Pineapple_below1k]c89378/f13p8/507	NA	NA	NA	K18633//mitotic-spindle organizing protein 1	NA
[Pineapple_between2kand3k]c80706/f1p1/3371	NA	NA	NA	K15095//(+)-neomenthol dehydrogenase [EC:1.1.1.208]	NA
[Pineapple_between2kand3k]c174031/f1p1/2935	NA	NA	NA	K10085//ER degradation enhancer, mannosidase alpha-like 2	NA
[Pineapple_above3k]c7546/f1p1/5369	NA	NA	NA	K02112//F-type H+-transporting ATPase subunit beta [EC:3.6.3.14]	gi|527209593|gb|EPS74270.1|//hypothetical protein M569_00480, partial [Genlisea aurea]
[Pineapple_between1k2k]c91560/f1p1/1521	NA	NA	NA	K12313//actin, aortic smooth muscle;K10355//actin, other eukaryote;K05692//actin beta/gamma 1	NA
[Pineapple_below1k]c20833/f1p7/576	NA	NA	GO:0050896//response to stimulus	NA	NA
[Pineapple_between2kand3k]c10370/f1p1/3984	GO:0043231//intracellular membrane-bounded organelle	NA	NA	K04121//ent-kaurene synthase [EC:4.2.3.19]	NA
[Pineapple_between1k2k]c81789/f1p1/1482	NA	GO:0008092//cytoskeletal protein binding	NA	K17275//plastin-1	NA
[Pineapple_between2kand3k]c14921/f1p1/2935	NA	NA	NA	K15304//Ran-binding protein 3	NA
[Pineapple_below1k]c1854/f3p4/750	GO:0043231//intracellular membrane-bounded organelle	GO:0008238//exopeptidase activity;GO:0008237//metallopeptidase activity;GO:0046914//transition metal ion binding	GO:0019538//protein metabolic process	K01255//leucyl aminopeptidase [EC:3.4.11.1]	NA
[Pineapple_above3k]c13076/f1p2/1335	NA	NA	NA	K16292//KDEL-tailed cysteine endopeptidase [EC:3.4.22.-];K01365//cathepsin L [EC:3.4.22.15]	gi|2463584|dbj|BAA22544.1|//FBSB precursor [Ananas comosus]
[Pineapple_below1k]c39463/f2p1/485	NA	GO:0008289//lipid binding	NA	K08762//diazepam-binding inhibitor (GABA receptor modulator, acyl-CoA-binding protein)	NA
[Pineapple_between2kand3k]c234648/f1p9/2779	NA	NA	NA	K14794//ribosomal RNA-processing protein 12;K12309//beta-galactosidase [EC:3.2.1.23]	NA
[Pineapple_between2kand3k]c126504/f1p1/2606	NA	NA	NA	K17087//transmembrane 9 superfamily member 3	NA
[Pineapple_below1k]c70753/f1p1/729	NA	NA	NA	K16283//E3 ubiquitin-protein ligase SDIR1 [EC:2.3.2.27]	NA
[Pineapple_below1k]c39116/f1p3/614	GO:0009523//photosystem II	NA	GO:0044237//cellular metabolic process	NA	NA
[Pineapple_below1k]c12963/f1p1/604	NA	NA	NA	K15622//myeloid leukemia factor 1	NA
[Pineapple_between1k2k]c598797/f2p1/1750	GO:0044424//intracellular part	GO:0008135//translation factor activity, nucleic acid binding;GO:0032561//guanyl ribonucleotide binding;GO:0017111//nucleoside-triphosphatase activity	GO:0006412//translation;GO:0009207//purine ribonucleoside triphosphate catabolic process	K03231//elongation factor 1-alpha	NA
[Pineapple_between2kand3k]c145584/f1p1/2767	NA	NA	NA	K04354//serine/threonine-protein phosphatase 2A regulatory subunit B	NA
[Pineapple_above3k]c7618/f1p1/693	NA	NA	NA	K11253//histone H3	NA
[Pineapple_between1k2k]c20916/f1p1/1819	GO:0016020//membrane;GO:0043231//intracellular membrane-bounded organelle	GO:0004659//prenyltransferase activity	NA	K02257//protoheme IX farnesyltransferase [EC:2.5.1.-]	NA
[Pineapple_between1k2k]c546005/f5p1/1553	NA	NA	NA	K20028//palmitoyltransferase ZDHHC2/15/20 [EC:2.3.1.225]	NA
[Pineapple_between1k2k]c368577/f1p2/2259	NA	NA	NA	K16302//metal transporter CNNM	NA
[Pineapple_between1k2k]c303953/f1p1/1872	NA	NA	NA	K13422//transcription factor MYC2	NA
[Pineapple_between2kand3k]c272822/f1p1/2883	GO:0031410//cytoplasmic vesicle	NA	NA	NA	NA
[Pineapple_between1k2k]c46383/f1p1/2017	NA	NA	NA	K04908//potassium voltage-gated channel Eag-related subfamily H member 5	NA
[Pineapple_between1k2k]c50703/f3p1/1884	NA	NA	NA	K13201//nucleolysin TIA-1/TIAR	NA
[Pineapple_between1k2k]c10660/f4p4/1731	GO:0043231//intracellular membrane-bounded organelle	NA	GO:0006259//DNA metabolic process	K10732//GINS complex subunit 1	NA
[Pineapple_below1k]c25018/f1p1/479	GO:0016020//membrane	NA	GO:0006810//transport	K14684//solute carrier family 25 (mitochondrial phosphate transporter), member 23/24/25/41	NA
[Pineapple_between1k2k]c190267/f1p1/1430	NA	NA	NA	K17604//zinc finger SWIM domain-containing protein 3	NA
[Pineapple_between1k2k]c294769/f2p2/1538	NA	NA	NA	K03349//anaphase-promoting complex subunit 2	NA
[Pineapple_between1k2k]c127345/f1p1/1775	NA	NA	NA	K13963//serpin B	NA
[Pineapple_below1k]c32863/f1p3/563	NA	GO:0046872//metal ion binding	NA	K02183//calmodulin	NA
[Pineapple_between1k2k]c498282/f1p1/1814	NA	NA	NA	K03006//DNA-directed RNA polymerase II subunit RPB1 [EC:2.7.7.6];K05658//ATP-binding cassette, subfamily B (MDR/TAP), member 1 [EC:3.6.3.44];K07374//tubulin alpha	NA
[Pineapple_between2kand3k]c133824/f1p5/3298	NA	NA	NA	K14494//DELLA protein	NA
[Pineapple_between1k2k]c100009/f1p1/2037	NA	NA	NA	K00036//glucose-6-phosphate 1-dehydrogenase [EC:1.1.1.49 1.1.1.363]	NA
[Pineapple_between1k2k]c347957/f68p11/2008	NA	NA	NA	K01858//myo-inositol-1-phosphate synthase [EC:5.5.1.4]	NA
[Pineapple_between2kand3k]c24246/f1p3/2894	NA	NA	NA	K15115//solute carrier family 25 (mitochondrial folate transporter), member 32;K18577//mannosylglycoprotein endo-beta-mannosidase [EC:3.2.1.152]	NA
[Pineapple_between1k2k]c487978/f1p3/1743	NA	GO:0032559//adenyl ribonucleotide binding;GO:0004702//receptor signaling protein serine/threonine kinase activity	GO:0006464//cellular protein modification process	K04733//interleukin-1 receptor-associated kinase 4 [EC:2.7.11.1];K04730//interleukin-1 receptor-associated kinase 1 [EC:2.7.11.1]	NA
[Pineapple_between2kand3k]c310682/f3p4/2625	GO:0009532//plastid stroma	GO:0043169//cation binding;GO:0010436//carotenoid dioxygenase activity	GO:0050896//response to stimulus;GO:0009687//abscisic acid metabolic process	K09840//9-cis-epoxycarotenoid dioxygenase [EC:1.13.11.51]	NA
[Pineapple_between2kand3k]c338637/f1p5/2578	NA	NA	NA	K05681//ATP-binding cassette, subfamily G (WHITE), member 2	NA
[Pineapple_between2kand3k]c375683/f1p1/533	NA	NA	NA	K08770//ubiquitin C	NA
[Pineapple_between2kand3k]c109213/f1p1/2646	NA	NA	NA	K12160//small ubiquitin-related modifier	NA
[Pineapple_between1k2k]c59938/f2p2/1754	NA	GO:0046872//metal ion binding	NA	K11979//E3 ubiquitin-protein ligase UBR7 [EC:2.3.2.27]	NA
[Pineapple_between1k2k]c485825/f1p1/1680	NA	NA	NA	K13024//inositol-hexakisphosphate/diphosphoinositol-pentakisphosphate 1-kinase [EC:2.7.4.24];K13336//peroxin-3;K05605//3-hydroxyisobutyryl-CoA hydrolase [EC:3.1.2.4];K13832//3-dehydroquinate dehydratase / shikimate dehydrogenase [EC:4.2.1.10 1.1.1.25];K00963//UTP--glucose-1-phosphate uridylyltransferase [EC:2.7.7.9]	NA
[Pineapple_between1k2k]c607512/f1p1/1363	NA	NA	GO:0050896//response to stimulus	K07441//beta-1,4-N-acetylglucosaminyltransferase [EC:2.4.1.141];K14488//SAUR family protein	NA
[Pineapple_between2kand3k]c310803/f3p4/2585	NA	NA	NA	K17541//SCY1-like protein 2;K03469//ribonuclease HI [EC:3.1.26.4]	NA
[Pineapple_above3k]c13396/f1p1/4109	NA	NA	NA	K06883//uncharacterized protein	gi|702281581|ref|XP_010045534.1|//PREDICTED: protein NYNRIN-like [Eucalyptus grandis]
[Pineapple_between1k2k]c246959/f1p1/1821	NA	GO:0046872//metal ion binding	NA	K19045//E3 ubiquitin-protein ligase BIG BROTHER and related proteins [EC:2.3.2.27]	NA
[Pineapple_between1k2k]c329599/f1p1/1752	NA	NA	NA	K03231//elongation factor 1-alpha	NA
[Pineapple_between1k2k]c26555/f1p1/1700	NA	NA	NA	K05909//laccase [EC:1.10.3.2]	NA
[Pineapple_below1k]c6237/f1p1/564	NA	GO:0005504//fatty acid binding	NA	K08762//diazepam-binding inhibitor (GABA receptor modulator, acyl-CoA-binding protein)	NA
[Pineapple_above3k]c2237/f1p1/3511	NA	NA	NA	K13162//poly(rC)-binding protein 2/3/4	gi|672142097|ref|XP_008794900.1|//PREDICTED: poly(rC)-binding protein 3-like [Phoenix dactylifera]
[Pineapple_between1k2k]c243408/f2p5/2182	GO:0043231//intracellular membrane-bounded organelle	GO:0060089//molecular transducer activity;GO:0004629//phospholipase C activity	GO:0007165//signal transduction;GO:0044238//primary metabolic process	K05857//phosphatidylinositol phospholipase C, delta [EC:3.1.4.11]	NA
[Pineapple_above3k]c27006/f1p2/1520	NA	NA	NA	K01714//4-hydroxy-tetrahydrodipicolinate synthase [EC:4.3.3.7]	NA
[Pineapple_between1k2k]c407572/f1p1/1740	NA	NA	NA	K07374//tubulin alpha	NA
[Pineapple_between1k2k]c259783/f1p1/3301	GO:0043231//intracellular membrane-bounded organelle	GO:0034061//DNA polymerase activity;GO:0003676//nucleic acid binding	GO:0006260//DNA replication	K02325//DNA polymerase epsilon subunit 2 [EC:2.7.7.7]	NA
[Pineapple_between2kand3k]c69021/f1p1/2915	NA	NA	NA	K13506//glycerol-3-phosphate O-acyltransferase 3/4 [EC:2.3.1.15]	NA
[Pineapple_above3k]c10052/f1p1/3522	NA	NA	NA	K03936//NADH dehydrogenase (ubiquinone) Fe-S protein 3 [EC:1.6.5.3 1.6.99.3]	gi|94502590|ref|YP_588298.1|//NADH dehydrogenase subunit 9 (mitochondrion) [Zea mays subsp. mays]
[Pineapple_below1k]c47800/f6p4/727	NA	GO:0022892//substrate-specific transporter activity;GO:0019842//vitamin binding	GO:0006631//fatty acid metabolic process	K03955//NADH dehydrogenase (ubiquinone) 1 alpha/beta subcomplex 1	NA
[Pineapple_above3k]c16758/f2p2/898	NA	NA	NA	NA	gi|743856654|ref|XP_010941915.1|//PREDICTED: uncharacterized protein LOC105060034 [Elaeis guineensis]
[Pineapple_between2kand3k]c258985/f1p1/2707	NA	NA	NA	K01939//adenylosuccinate synthase [EC:6.3.4.4]	NA
[Pineapple_between1k2k]c622454/f1p1/1113	GO:0005777//peroxisome	GO:0004601//peroxidase activity;GO:0005506//iron ion binding	GO:0042743//hydrogen peroxide metabolic process;GO:0006950//response to stress	K03781//catalase [EC:1.11.1.6]	NA
[Pineapple_above3k]c12099/f1p1/3481	NA	NA	NA	K17805//mitochondrial import inner membrane translocase subunit TIM16	gi|944224292|gb|KQK88696.1|//hypothetical protein SETIT_038097mg [Setaria italica]
[Pineapple_between1k2k]c24230/f1p1/1862	GO:0043231//intracellular membrane-bounded organelle	NA	NA	K13863//solute carrier family 7 (cationic amino acid transporter), member 1	NA
[Pineapple_between2kand3k]c204440/f1p1/3526	GO:0043234//protein complex	GO:0032559//adenyl ribonucleotide binding;GO:0035004//phosphatidylinositol 3-kinase activity	GO:0048017//inositol lipid-mediated signaling;GO:0046488//phosphatidylinositol metabolic process	K00914//phosphatidylinositol 3-kinase [EC:2.7.1.137]	NA
[Pineapple_below1k]c121171/f1p1/561	GO:0031224//intrinsic component of membrane;GO:0031410//cytoplasmic vesicle	NA	GO:0006970//response to osmotic stress;GO:0009725//response to hormone	NA	NA
[Pineapple_below1k]c4523/f1p1/461	NA	NA	NA	K00279//cytokinin dehydrogenase [EC:1.5.99.12]	NA
[Pineapple_between1k2k]c437033/f1p1/2312	NA	NA	NA	K13199//plasminogen activator inhibitor 1 RNA-binding protein	NA
[Pineapple_between2kand3k]c115281/f1p1/2921	NA	NA	NA	K10352//myosin heavy chain;K12619//5'-3' exoribonuclease 2 [EC:3.1.13.-]	NA
[Pineapple_between2kand3k]c70488/f1p1/3128	NA	GO:0005488//binding	NA	K11643//chromodomain-helicase-DNA-binding protein 4 [EC:3.6.4.12]	NA
[Pineapple_below1k]c16556/f3p2/775	GO:0031410//cytoplasmic vesicle;GO:0005576//extracellular region	GO:0016209//antioxidant activity;GO:0046914//transition metal ion binding;GO:0003824//catalytic activity;GO:0004871//signal transducer activity	GO:0008152//metabolic process	K19476//vacuolar protein sorting-associated protein IST1;K11426//SET and MYND domain-containing protein	NA
[Pineapple_below1k]c65615/f1p1/760	GO:0009523//photosystem II;GO:0009536//plastid	NA	GO:0044237//cellular metabolic process	K02712//photosystem II PsbK protein	NA
[Pineapple_between2kand3k]c148175/f1p1/2569	NA	NA	NA	K01213//galacturan 1,4-alpha-galacturonidase [EC:3.2.1.67]	NA
[Pineapple_between2kand3k]c132914/f3p4/3085	NA	NA	NA	K04368//mitogen-activated protein kinase kinase 1 [EC:2.7.12.2];K11593//eukaryotic translation initiation factor 2C	NA
[Pineapple_between1k2k]c511273/f8p12/1482	NA	NA	NA	K13566//omega-amidase [EC:3.5.1.3]	NA
[Pineapple_between2kand3k]c90894/f1p1/2697	NA	NA	NA	K13024//inositol-hexakisphosphate/diphosphoinositol-pentakisphosphate 1-kinase [EC:2.7.4.24];K08247//methionine S-methyltransferase [EC:2.1.1.12];K15030//translation initiation factor 3 subunit M	NA
[Pineapple_below1k]c89775/f12p8/673	NA	GO:0016615//malate dehydrogenase activity	GO:0043648//dicarboxylic acid metabolic process;GO:0005975//carbohydrate metabolic process;GO:0009060//aerobic respiration	K00025//malate dehydrogenase [EC:1.1.1.37]	NA
[Pineapple_between1k2k]c167242/f1p2/1888	NA	NA	NA	K13201//nucleolysin TIA-1/TIAR	NA
[Pineapple_between2kand3k]c348013/f22p73/3080	NA	NA	NA	K14837//nucleolar protein 12;K14408//cleavage stimulation factor subunit 3;K11294//nucleolin	NA
[Pineapple_below1k]c39925/f1p1/712	GO:0030529//ribonucleoprotein complex	GO:0005488//binding	NA	K02893//large subunit ribosomal protein L23Ae	NA
[Pineapple_below1k]c48976/f1p11/666	GO:0043231//intracellular membrane-bounded organelle;GO:0030529//ribonucleoprotein complex	GO:0005198//structural molecule activity	GO:0010467//gene expression	K02951//small subunit ribosomal protein S12e	NA
[Pineapple_between2kand3k]c206208/f1p1/2925	NA	NA	NA	K01897//long-chain acyl-CoA synthetase [EC:6.2.1.3]	NA
[Pineapple_between1k2k]c218034/f1p1/1801	NA	NA	NA	K19044//E3 ubiquitin-protein ligase XBAT32/33 [EC:2.3.2.27]	NA
[Pineapple_between2kand3k]c135258/f1p2/3034	GO:0044424//intracellular part	GO:0032559//adenyl ribonucleotide binding;GO:0004812//aminoacyl-tRNA ligase activity	GO:0006418//tRNA aminoacylation for protein translation	K01886//glutaminyl-tRNA synthetase [EC:6.1.1.18]	NA
[Pineapple_between1k2k]c473175/f58p40/2251	NA	NA	NA	K14006//protein transport protein SEC23;K04730//interleukin-1 receptor-associated kinase 1 [EC:2.7.11.1];K08242//24-methylenesterol C-methyltransferase [EC:2.1.1.143]	NA
[Pineapple_between2kand3k]c239207/f1p1/2820	GO:0043231//intracellular membrane-bounded organelle	NA	NA	K00058//D-3-phosphoglycerate dehydrogenase [EC:1.1.1.95]	NA
[Pineapple_above3k]c33191/f5p5/880	NA	NA	NA	K04565//superoxide dismutase, Cu-Zn family [EC:1.15.1.1]	NA
[Pineapple_between2kand3k]c91516/f1p2/3381	NA	NA	NA	K01534//Cd2+/Zn2+-exporting ATPase [EC:3.6.3.3 3.6.3.5]	NA
[Pineapple_between1k2k]c609146/f1p1/1383	NA	NA	NA	K16292//KDEL-tailed cysteine endopeptidase [EC:3.4.22.-]	NA
[Pineapple_above3k]c12872/f1p1/3440	NA	NA	NA	K05909//laccase [EC:1.10.3.2]	gi|657990185|ref|XP_008387315.1|//PREDICTED: uncharacterized protein LOC103449768 [Malus domestica]
[Pineapple_between1k2k]c361830/f1p1/1737	NA	NA	NA	K03231//elongation factor 1-alpha	NA
[Pineapple_between2kand3k]c230909/f1p11/2820	NA	NA	NA	K10352//myosin heavy chain;K12811//ATP-dependent RNA helicase DDX46/PRP5 [EC:3.6.4.13];K20283//golgin subfamily A member 4	NA
[Pineapple_below1k]c119671/f1p1/562	NA	GO:0005504//fatty acid binding	NA	K08762//diazepam-binding inhibitor (GABA receptor modulator, acyl-CoA-binding protein)	NA
[Pineapple_between1k2k]c610027/f1p1/596	NA	NA	NA	K08739//DNA mismatch repair protein MLH3	NA
[Pineapple_between2kand3k]c276807/f1p1/2523	GO:0031228//intrinsic component of Golgi membrane	GO:0016757//transferase activity, transferring glycosyl groups	GO:0006464//cellular protein modification process	K06614//alpha-N-acetyl-neuraminate alpha-2,8-sialyltransferase (sialyltransferase 8D) [EC:2.4.99.-];K00780//beta-galactoside alpha-2,3-sialyltransferase (sialyltransferase 4A) [EC:2.4.99.4]	NA
[Pineapple_between1k2k]c22871/f1p2/2151	NA	NA	NA	K17265//Ras GTPase-activating protein-binding protein 1 [EC:3.6.4.12 3.6.4.13]	NA
[Pineapple_between1k2k]c504483/f1p2/2110	NA	NA	NA	K04424//sterile alpha motif and leucine zipper containing kinase AZK [EC:2.7.11.25];K17535//serine/threonine-protein kinase TNNI3K [EC:2.7.11.1];K04365//B-Raf proto-oncogene serine/threonine-protein kinase [EC:2.7.11.1]	NA
[Pineapple_between1k2k]c25820/f1p1/1604	NA	GO:0016772//transferase activity, transferring phosphorus-containing groups	NA	K00894//ethanolamine kinase [EC:2.7.1.82]	NA
[Pineapple_between2kand3k]c323720/f8p6/2682	NA	NA	NA	K05356//all-trans-nonaprenyl-diphosphate synthase [EC:2.5.1.84 2.5.1.85]	NA
[Pineapple_above3k]c9841/f1p1/3750	NA	NA	NA	K15078//structure-specific endonuclease subunit SLX1 [EC:3.6.1.-]	gi|743784078|ref|XP_010921564.1|//PREDICTED: putative disease resistance protein RGA1 [Elaeis guineensis]
[Pineapple_between2kand3k]c109607/f1p1/2804	NA	NA	NA	K07456//DNA mismatch repair protein MutS2	NA
[Pineapple_between2kand3k]c140691/f1p1/3097	NA	NA	NA	K18081//myotubularin-related protein 1/2 [EC:3.1.3.64 3.1.3.95]	NA
[Pineapple_between1k2k]c307463/f1p9/2067	NA	GO:0003824//catalytic activity	GO:0044267//cellular protein metabolic process	K09571//FK506-binding protein 4/5 [EC:5.2.1.8]	NA
[Pineapple_below1k]c89486/f3p2/358	NA	NA	NA	K11276//nucleophosmin 1	NA
[Pineapple_between1k2k]c49812/f1p1/1728	NA	NA	NA	K12449//UDP-apiose/xylose synthase	NA
[Pineapple_between1k2k]c175784/f1p1/1830	NA	NA	NA	K13420//LRR receptor-like serine/threonine-protein kinase FLS2 [EC:2.7.11.1]	NA
[Pineapple_below1k]c26673/f1p2/512	GO:0043231//intracellular membrane-bounded organelle	GO:0016668//oxidoreductase activity, acting on a sulfur group of donors, NAD(P) as acceptor;GO:0050662//coenzyme binding	GO:0019725//cellular homeostasis;GO:0006091//generation of precursor metabolites and energy	K00382//dihydrolipoamide dehydrogenase [EC:1.8.1.4]	NA
[Pineapple_between2kand3k]c186355/f15p16/2796	NA	NA	NA	K17604//zinc finger SWIM domain-containing protein 3	NA
[Pineapple_between1k2k]c351392/f1p3/1821	NA	NA	NA	K13076//Delta8-fatty-acid desaturase [EC:1.14.19.4]	NA
[Pineapple_between2kand3k]c348623/f3p2/2953	NA	NA	NA	K02878//large subunit ribosomal protein L16	NA
[Pineapple_between1k2k]c182772/f1p1/1423	NA	GO:0004091	GO:0019637//organophosphate metabolic process;GO:0006629//lipid metabolic process	K01047//secretory phospholipase A2 [EC:3.1.1.4]	NA
[Pineapple_above3k]c1049/f4p3/3824	NA	NA	NA	K15078//structure-specific endonuclease subunit SLX1 [EC:3.6.1.-]	gi|721620181|ref|XP_010228338.1|//PREDICTED: putative disease resistance protein RGA1 isoform X1 [Brachypodium distachyon]
[Pineapple_below1k]c54801/f1p1/633	GO:0031410//cytoplasmic vesicle	NA	NA	K03860//phosphatidylinositol glycan, class Q	NA
[Pineapple_below1k]c6561/f1p1/522	NA	GO:0005504//fatty acid binding	NA	K08762//diazepam-binding inhibitor (GABA receptor modulator, acyl-CoA-binding protein)	NA
[Pineapple_above3k]c17508/f5p6/3859	NA	NA	NA	K15078//structure-specific endonuclease subunit SLX1 [EC:3.6.1.-]	gi|944239534|gb|KQL03842.1|//hypothetical protein SETIT_000098mg [Setaria italica]
[Pineapple_between2kand3k]c294324/f1p1/2650	NA	NA	NA	K03283//heat shock 70kDa protein 1/8;K12447//UDP-sugar pyrophosphorylase [EC:2.7.7.64];K01623//fructose-bisphosphate aldolase, class I [EC:4.1.2.13]	NA
[Pineapple_between1k2k]c152059/f1p1/1424	NA	NA	NA	K01648//ATP citrate (pro-S)-lyase [EC:2.3.3.8]	NA
[Pineapple_below1k]c19441/f1p1/331	NA	NA	NA	K08081//tropinone reductase I [EC:1.1.1.206]	NA
[Pineapple_between1k2k]c613837/f1p1/1122	NA	GO:0032561//guanyl ribonucleotide binding	GO:0006810//transport;GO:0035556//intracellular signal transduction	K07889//Ras-related protein Rab-5C	NA
[Pineapple_between1k2k]c37515/f1p5/2199	NA	NA	NA	K08679//UDP-glucuronate 4-epimerase [EC:5.1.3.6]	NA
[Pineapple_between2kand3k]c3882/f1p1/3158	GO:0031224//intrinsic component of membrane	GO:0016759//cellulose synthase activity;GO:0046914//transition metal ion binding	GO:0045229//external encapsulating structure organization;GO:0009250//glucan biosynthetic process	K10999//cellulose synthase A [EC:2.4.1.12]	NA
[Pineapple_between2kand3k]c323866/f81p41/3088	GO:0000151//ubiquitin ligase complex	GO:0019899//enzyme binding	GO:0019941//modification-dependent protein catabolic process	K03347//cullin 1	NA
[Pineapple_between2kand3k]c349418/f8p5/2702	NA	NA	NA	K13412//calcium-dependent protein kinase [EC:2.7.11.1]	NA
[Pineapple_between1k2k]c344143/f1p1/1510	NA	NA	NA	K01988//lactosylceramide 4-alpha-galactosyltransferase [EC:2.4.1.228];K17785//mitofilin	NA
[Pineapple_between1k2k]c424450/f1p1/1874	NA	NA	NA	K03452//magnesium/proton exchanger;K10683//BRCA1-associated RING domain protein 1;K11000//callose synthase [EC:2.4.1.-]	NA
[Pineapple_between1k2k]c350314/f3p3/1552	NA	NA	NA	K14775//ribosome biogenesis protein UTP30	NA
[Pineapple_above3k]c24761/f1p1/4079	NA	NA	NA	K17839//polyamine oxidase [EC:1.5.3.17 1.5.3.-]	NA
[Pineapple_below1k]c26439/f2p0/663	NA	GO:0005488//binding	GO:0008152//metabolic process	K12449//UDP-apiose/xylose synthase	NA
[Pineapple_between2kand3k]c235923/f1p1/3175	NA	NA	NA	K17618//ubiquitin-like domain-containing CTD phosphatase 1 [EC:3.1.3.16]	NA
[Pineapple_between1k2k]c24506/f1p1/1696	NA	GO:0042578//phosphoric ester hydrolase activity	GO:0006796//phosphate-containing compound metabolic process	K15731//carboxy-terminal domain RNA polymerase II polypeptide A small phosphatase [EC:3.1.3.16]	NA
[Pineapple_below1k]c127207/f1p2/713	NA	NA	GO:0051234//establishment of localization	NA	NA
[Pineapple_below1k]c2091/f1p1/782	NA	NA	NA	K11594//ATP-dependent RNA helicase DDX3X [EC:3.6.4.13]	NA
[Pineapple_between1k2k]c8952/f1p2/1955	GO:0043231//intracellular membrane-bounded organelle	NA	NA	K17086//transmembrane 9 superfamily member 2/4	NA
[Pineapple_below1k]c34229/f1p1/622	GO:0043231//intracellular membrane-bounded organelle	GO:0003677//DNA binding;GO:0001071//nucleic acid binding transcription factor activity	GO:0006351//transcription, DNA-templated	K09260//MADS-box transcription enhancer factor 2A	NA
[Pineapple_between2kand3k]c2684/f1p1/3476	GO:0043231//intracellular membrane-bounded organelle	GO:0016787//hydrolase activity;GO:0005488//binding	NA	K03657//DNA helicase II / ATP-dependent DNA helicase PcrA [EC:3.6.4.12]	NA
[Pineapple_between2kand3k]c128389/f40p46/2834	NA	NA	NA	K04733//interleukin-1 receptor-associated kinase 4 [EC:2.7.11.1];K04730//interleukin-1 receptor-associated kinase 1 [EC:2.7.11.1]	NA
[Pineapple_between1k2k]c366375/f1p1/1533	NA	NA	NA	K00966//mannose-1-phosphate guanylyltransferase [EC:2.7.7.13]	NA
[Pineapple_below1k]c19061/f1p0/780	NA	GO:0003824//catalytic activity	NA	NA	NA
[Pineapple_between1k2k]c126018/f1p11/1733	GO:0044424//intracellular part	GO:0043169//cation binding;GO:0005515//protein binding;GO:0032559//adenyl ribonucleotide binding	GO:0044267//cellular protein metabolic process;GO:0006950//response to stress	K09503//DnaJ homolog subfamily A member 2	NA
[Pineapple_below1k]c22123/f1p1/527	NA	NA	NA	K08770//ubiquitin C	NA
[Pineapple_between2kand3k]c21508/f1p1/2650	NA	GO:0031559//oxidosqualene cyclase activity	NA	K01853//cycloartenol synthase [EC:5.4.99.8]	NA
[Pineapple_below1k]c42728/f3p4/741	NA	NA	NA	K13162//poly(rC)-binding protein 2/3/4	NA
[Pineapple_below1k]c21826/f2p0/440	NA	GO:0016832//aldehyde-lyase activity	GO:0006007//glucose catabolic process	K01623//fructose-bisphosphate aldolase, class I [EC:4.1.2.13]	NA
[Pineapple_between2kand3k]c164241/f1p1/2759	NA	NA	NA	K13420//LRR receptor-like serine/threonine-protein kinase FLS2 [EC:2.7.11.1];K13415//protein brassinosteroid insensitive 1 [EC:2.7.10.1 2.7.11.1]	NA
[Pineapple_between1k2k]c606248/f1p3/1868	NA	NA	NA	K13201//nucleolysin TIA-1/TIAR	NA
[Pineapple_between2kand3k]c369984/f1p1/1465	NA	NA	NA	K14753//guanine nucleotide-binding protein subunit beta-2-like 1 protein	NA
[Pineapple_between1k2k]c612930/f1p1/1002	GO:0032991//macromolecular complex;GO:0015630//microtubule cytoskeleton	GO:0032561//guanyl ribonucleotide binding;GO:0017111//nucleoside-triphosphatase activity	GO:0007017//microtubule-based process;GO:0009207//purine ribonucleoside triphosphate catabolic process;GO:0043623//cellular protein complex assembly	K07374//tubulin alpha	NA
[Pineapple_between1k2k]c161397/f3p6/2161	NA	NA	NA	K01858//myo-inositol-1-phosphate synthase [EC:5.5.1.4]	NA
[Pineapple_between1k2k]c256774/f2p2/1819	NA	GO:0016787//hydrolase activity	NA	K01535//H+-transporting ATPase [EC:3.6.3.6]	NA
[Pineapple_between2kand3k]c83243/f1p1/2752	NA	NA	NA	K02111//F-type H+-transporting ATPase subunit alpha [EC:3.6.3.14]	NA
[Pineapple_between1k2k]c87152/f2p1/1988	NA	NA	NA	K14794//ribosomal RNA-processing protein 12;K14412//alpha-1,4-fucosyltransferase [EC:2.4.1.65];K12309//beta-galactosidase [EC:3.2.1.23]	NA
[Pineapple_between2kand3k]c322890/f4p4/2871	GO:0043231//intracellular membrane-bounded organelle	NA	NA	K01176//alpha-amylase [EC:3.2.1.1];K17710//pentatricopeptide repeat domain-containing protein 1	NA
[Pineapple_between2kand3k]c302419/f1p1/2855	NA	NA	NA	K10609//cullin 4	NA
[Pineapple_between2kand3k]c73477/f1p1/2426	NA	NA	NA	K16670//homeobox protein Meis2;K15613//homeobox protein Meis1	NA
[Pineapple_between2kand3k]c252208/f6p1/2996	NA	NA	NA	K02886//large subunit ribosomal protein L2	NA
[Pineapple_between2kand3k]c36869/f1p9/2689	NA	NA	NA	K15172//transcription elongation factor SPT5;K07560//D-tyrosyl-tRNA(Tyr) deacylase [EC:3.1.-.-]	NA
[Pineapple_below1k]c26966/f2p1/877	NA	GO:0005488//binding	NA	K13195//cold-inducible RNA-binding protein;K13098//RNA-binding protein FUS	NA
[Pineapple_above3k]c20700/f1p1/3668	NA	NA	NA	K05868//cyclin B	NA
[Pineapple_above3k]c10583/f1p1/3689	NA	NA	NA	K00924;K04733//interleukin-1 receptor-associated kinase 4 [EC:2.7.11.1]	gi|743773683|ref|XP_010917192.1|//PREDICTED: LRR receptor-like serine/threonine-protein kinase ERECTA [Elaeis guineensis]
[Pineapple_between1k2k]c14364/f1p1/2150	NA	GO:0032559//adenyl ribonucleotide binding;GO:0016462//pyrophosphatase activity;GO:0016772//transferase activity, transferring phosphorus-containing groups	GO:0006796//phosphate-containing compound metabolic process	NA	NA
[Pineapple_above3k]c33217/f28p28/3818	NA	NA	NA	K13457//disease resistance protein RPM1	NA
[Pineapple_between1k2k]c209685/f1p1/1727	NA	NA	NA	K07889//Ras-related protein Rab-5C	NA
[Pineapple_between1k2k]c73578/f1p1/1683	NA	NA	NA	K15223//upstream activation factor subunit UAF30	NA
[Pineapple_between1k2k]c19191/f1p1/2006	NA	GO:0016765//transferase activity, transferring alkyl or aryl (other than methyl) groups	GO:0008652//cellular amino acid biosynthetic process	K01626//3-deoxy-7-phosphoheptulonate synthase [EC:2.5.1.54]	NA
[Pineapple_between2kand3k]c2645/f1p1/2760	NA	NA	NA	K14007//protein transport protein SEC24	NA
[Pineapple_between2kand3k]c21058/f1p1/3217	GO:0044464//cell part	GO:0022890//inorganic cation transmembrane transporter activity	GO:0000041//transition metal ion transport;GO:0009235//cobalamin metabolic process	K15200//general transcription factor 3C polypeptide 2;K14498//serine/threonine-protein kinase SRK2 [EC:2.7.11.1]	NA
[Pineapple_below1k]c17600/f1p0/473	NA	NA	NA	K14794//ribosomal RNA-processing protein 12;K12309//beta-galactosidase [EC:3.2.1.23]	NA
[Pineapple_between2kand3k]c109679/f1p1/2745	NA	NA	NA	K01188//beta-glucosidase [EC:3.2.1.21];K11643//chromodomain-helicase-DNA-binding protein 4 [EC:3.6.4.12];K01649//2-isopropylmalate synthase [EC:2.3.3.13];K13415//protein brassinosteroid insensitive 1 [EC:2.7.10.1 2.7.11.1]	NA
[Pineapple_between2kand3k]c305284/f3p3/3487	NA	NA	NA	K18577//mannosylglycoprotein endo-beta-mannosidase [EC:3.2.1.152];K11000//callose synthase [EC:2.4.1.-]	NA
[Pineapple_between1k2k]c424815/f2p1/1948	GO:0043231//intracellular membrane-bounded organelle	GO:0004030//aldehyde dehydrogenase [NAD(P)+] activity	GO:0008152//metabolic process	K00128//aldehyde dehydrogenase (NAD+) [EC:1.2.1.3]	NA
[Pineapple_between1k2k]c312832/f1p1/2069	NA	NA	NA	K15559//regulator of Ty1 transposition protein 103	NA
[Pineapple_between2kand3k]c159747/f1p1/2947	NA	NA	NA	K14805//ATP-dependent RNA helicase DDX24/MAK5 [EC:3.6.4.13]	NA
[Pineapple_between1k2k]c366722/f1p1/1660	NA	NA	NA	K08235//xyloglucan:xyloglucosyl transferase [EC:2.4.1.207]	NA
[Pineapple_between1k2k]c6969/f1p1/1613	NA	GO:0016831//carboxy-lyase activity	GO:0006596//polyamine biosynthetic process	K01611//S-adenosylmethionine decarboxylase [EC:4.1.1.50]	NA
[Pineapple_between1k2k]c603850/f1p4/1985	GO:0043231//intracellular membrane-bounded organelle	GO:0008238//exopeptidase activity	GO:0019538//protein metabolic process	K01255//leucyl aminopeptidase [EC:3.4.11.1]	NA
[Pineapple_between1k2k]c491056/f1p1/1499	GO:0044464//cell part	NA	NA	K01623//fructose-bisphosphate aldolase, class I [EC:4.1.2.13]	NA
[Pineapple_between2kand3k]c37112/f1p1/2639	NA	NA	NA	K07305//peptide-methionine (R)-S-oxide reductase [EC:1.8.4.12];K09874//aquaporin NIP;K07739//elongator complex protein 3 [EC:2.3.1.48]	NA
[Pineapple_below1k]c121191/f1p1/761	NA	GO:0016209//antioxidant activity;GO:0003824//catalytic activity	GO:0019725//cellular homeostasis	K03386//peroxiredoxin (alkyl hydroperoxide reductase subunit C) [EC:1.11.1.15];K11187//peroxiredoxin 5, atypical 2-Cys peroxiredoxin [EC:1.11.1.15]	NA
[Pineapple_between1k2k]c269553/f1p1/2226	NA	GO:0032559//adenyl ribonucleotide binding;GO:0004672//protein kinase activity	GO:0006464//cellular protein modification process	K04424//sterile alpha motif and leucine zipper containing kinase AZK [EC:2.7.11.25];K17535//serine/threonine-protein kinase TNNI3K [EC:2.7.11.1];K04365//B-Raf proto-oncogene serine/threonine-protein kinase [EC:2.7.11.1]	NA
[Pineapple_above3k]c20496/f1p1/1438	NA	NA	NA	K06699//proteasome activator subunit 4;K12472//epidermal growth factor receptor substrate 15	NA
[Pineapple_between2kand3k]c93543/f1p3/3370	NA	NA	NA	K11446//histone demethylase JARID1 [EC:1.14.11.-]	NA
[Pineapple_between2kand3k]c170633/f1p1/3402	NA	NA	NA	K19986//exocyst complex component 8	NA
[Pineapple_between2kand3k]c138897/f2p3/2898	NA	NA	NA	K17609//nucleoredoxin [EC:1.8.1.8];K04730//interleukin-1 receptor-associated kinase 1 [EC:2.7.11.1]	NA
[Pineapple_between2kand3k]c59583/f1p1/2861	NA	NA	NA	K17964//leucine-rich PPR motif-containing protein, mitochondrial	NA
[Pineapple_between2kand3k]c50317/f1p2/3108	GO:0043231//intracellular membrane-bounded organelle	NA	NA	K19750//dynein assembly factor 1, axonemal	NA
[Pineapple_between1k2k]c216346/f1p1/2101	NA	NA	NA	K04730//interleukin-1 receptor-associated kinase 1 [EC:2.7.11.1]	NA
[Pineapple_between1k2k]c135005/f1p1/1724	NA	NA	NA	K09291//nucleoprotein TPR	NA
[Pineapple_between2kand3k]c126138/f1p1/2543	NA	NA	NA	K04733//interleukin-1 receptor-associated kinase 4 [EC:2.7.11.1];K04730//interleukin-1 receptor-associated kinase 1 [EC:2.7.11.1]	NA
[Pineapple_between1k2k]c130853/f1p1/1756	NA	NA	NA	K14494//DELLA protein	NA
[Pineapple_between1k2k]c613767/f1p1/1656	GO:0044424//intracellular part	GO:0016765//transferase activity, transferring alkyl or aryl (other than methyl) groups;GO:0046872//metal ion binding;GO:0032559//adenyl ribonucleotide binding	GO:0044237//cellular metabolic process	K00789//S-adenosylmethionine synthetase [EC:2.5.1.6]	NA
[Pineapple_below1k]c11490/f1p1/590	NA	NA	GO:0050896//response to stimulus	NA	NA
[Pineapple_below1k]c9489/f3p1/785	GO:0000152//nuclear ubiquitin ligase complex	NA	GO:0009791//post-embryonic development;GO:0048856//anatomical structure development	K12456//anaphase-promoting complex subunit 13	NA
[Pineapple_between1k2k]c95288/f1p1/1788	NA	NA	NA	K02350//DNA polymerase zeta [EC:2.7.7.7]	NA
[Pineapple_between1k2k]c339942/f1p1/1432	NA	GO:0016209//antioxidant activity	NA	K00430//peroxidase [EC:1.11.1.7]	NA
[Pineapple_between1k2k]c94942/f3p3/2224	GO:0043231//intracellular membrane-bounded organelle	NA	NA	NA	NA
[Pineapple_below1k]c40839/f1p2/529	NA	GO:0004175//endopeptidase activity;GO:0016628//oxidoreductase activity, acting on the CH-CH group of donors, NAD or NADP as acceptor	GO:0019538//protein metabolic process	K16292//KDEL-tailed cysteine endopeptidase [EC:3.4.22.-]	NA
[Pineapple_between2kand3k]c113523/f1p1/2933	NA	NA	NA	K08726//soluble epoxide hydrolase / lipid-phosphate phosphatase [EC:3.3.2.10 3.1.3.76]	NA
[Pineapple_between2kand3k]c40516/f1p1/2942	NA	NA	NA	K12741//heterogeneous nuclear ribonucleoprotein A1/A3;K06236//collagen, type I, alpha;K14491//two-component response regulator ARR-B family;K01940//argininosuccinate synthase [EC:6.3.4.5];K14317//nuclear pore complex protein Nup214	NA
[Pineapple_between1k2k]c391363/f1p1/1384	NA	NA	NA	K01739//cystathionine gamma-synthase [EC:2.5.1.48]	NA
[Pineapple_below1k]c36961/f1p1/571	NA	GO:0032559//adenyl ribonucleotide binding;GO:0016301//kinase activity	GO:0006464//cellular protein modification process	K04730//interleukin-1 receptor-associated kinase 1 [EC:2.7.11.1]	NA
[Pineapple_between1k2k]c425682/f1p3/1831	NA	NA	NA	K03231//elongation factor 1-alpha	NA
[Pineapple_below1k]c26082/f2p1/769	NA	NA	NA	K03860//phosphatidylinositol glycan, class Q	NA
[Pineapple_below1k]c25885/f3p3/626	NA	GO:0032559//adenyl ribonucleotide binding;GO:0004672//protein kinase activity	GO:0006464//cellular protein modification process	K19719//collagen, type II, alpha;K04424//sterile alpha motif and leucine zipper containing kinase AZK [EC:2.7.11.25];K14510//serine/threonine-protein kinase CTR1 [EC:2.7.11.1];K04422//mitogen-activated protein kinase kinase kinase 13 [EC:2.7.11.25]	NA
[Pineapple_between1k2k]c168088/f1p1/1591	NA	NA	NA	K18857//alcohol dehydrogenase class-P [EC:1.1.1.1]	NA
[Pineapple_between1k2k]c498704/f1p1/1918	NA	NA	NA	K02984//small subunit ribosomal protein S3Ae;K13420//LRR receptor-like serine/threonine-protein kinase FLS2 [EC:2.7.11.1]	NA
[Pineapple_below1k]c44403/f1p6/658	NA	NA	NA	K12736//peptidylprolyl isomerase domain and WD repeat-containing protein 1 [EC:5.2.1.8]	NA
[Pineapple_below1k]c20141/f3p2/781	NA	NA	NA	K07390//monothiol glutaredoxin	NA
[Pineapple_below1k]c23900/f5p1/554	NA	NA	GO:0048513//organ development	NA	NA
[Pineapple_between2kand3k]c111501/f1p1/3093	NA	NA	NA	K03257//translation initiation factor 4A	NA
[Pineapple_between2kand3k]c319301/f1p1/2361	NA	NA	NA	K19613//leucine-rich repeat protein SHOC2	NA
[Pineapple_between2kand3k]c3581/f2p3/3201	NA	NA	NA	K20456//oxysterol-binding protein 1	NA
[Pineapple_between1k2k]c26297/f1p1/3874	GO:0044464//cell part	GO:0032561//guanyl ribonucleotide binding	NA	K14537//nuclear GTP-binding protein	NA
[Pineapple_below1k]c29473/f32p43/774	NA	NA	NA	K01191//alpha-mannosidase [EC:3.2.1.24]	NA
[Pineapple_between2kand3k]c348054/f44p7/3030	NA	NA	NA	K17604//zinc finger SWIM domain-containing protein 3	NA
[Pineapple_between1k2k]c172036/f3p3/1831	NA	NA	NA	K19307//25S rRNA (uracil2634-N3)-methyltransferase [EC:2.1.1.313]	NA
[Pineapple_between2kand3k]c372927/f1p1/1814	NA	NA	NA	K08770//ubiquitin C	NA
[Pineapple_below1k]c55767/f1p1/637	NA	NA	NA	K03113//translation initiation factor 1	NA
[Pineapple_above3k]c1694/f2p2/3280	NA	NA	NA	K14293//importin subunit beta-1	gi|743842857|ref|XP_010937915.1|//PREDICTED: importin subunit beta-1-like [Elaeis guineensis]
[Pineapple_below1k]c37239/f3p2/688	GO:0030529//ribonucleoprotein complex	GO:0005198//structural molecule activity	GO:0010467//gene expression	K02900//large subunit ribosomal protein L27Ae	NA
[Pineapple_between1k2k]c539316/f1p1/1475	NA	NA	NA	K14948//polypyrimidine tract-binding protein 2	NA
[Pineapple_between1k2k]c3449/f1p1/1848	NA	NA	NA	K13617//protein phosphatase methylesterase 1 [EC:3.1.1.89]	NA
[Pineapple_above3k]c28776/f1p1/3520	NA	NA	NA	K14513//ethylene-insensitive protein 2;K00574//cyclopropane-fatty-acyl-phospholipid synthase [EC:2.1.1.79]	NA
[Pineapple_between2kand3k]c57903/f1p1/2904	NA	NA	NA	K14948//polypyrimidine tract-binding protein 2	NA
[Pineapple_between1k2k]c378700/f1p3/1710	GO:0044464//cell part	NA	NA	NA	NA
[Pineapple_between2kand3k]c89590/f1p1/3005	NA	NA	NA	K12447//UDP-sugar pyrophosphorylase [EC:2.7.7.64]	NA
[Pineapple_between1k2k]c63104/f1p1/2317	NA	NA	NA	K10418//dynein light chain LC8-type;K10770//alkylated DNA repair protein alkB homolog 8 [EC:1.14.11.- 2.1.1.229]	NA
[Pineapple_between1k2k]c607830/f1p1/1384	NA	NA	NA	K16292//KDEL-tailed cysteine endopeptidase [EC:3.4.22.-];K01365//cathepsin L [EC:3.4.22.15]	NA
[Pineapple_below1k]c64564/f1p1/706	NA	NA	GO:0051234//establishment of localization	NA	NA
[Pineapple_above3k]c301/f21p21/1759	GO:0044424//intracellular part	GO:0008135//translation factor activity, nucleic acid binding;GO:0032561//guanyl ribonucleotide binding;GO:0017111//nucleoside-triphosphatase activity;GO:0016772//transferase activity, transferring phosphorus-containing groups	GO:0006412//translation;GO:0009207//purine ribonucleoside triphosphate catabolic process	K03231//elongation factor 1-alpha	gi|695081705|ref|XP_009388387.1|//PREDICTED: elongation factor 1-alpha-like [Musa acuminata subsp. malaccensis]
[Pineapple_between1k2k]c435772/f1p2/2191	NA	NA	NA	K09060//plant G-box-binding factor	NA
[Pineapple_below1k]c25994/f1p1/555	NA	GO:0070011//peptidase activity, acting on L-amino acid peptides	NA	K16292//KDEL-tailed cysteine endopeptidase [EC:3.4.22.-]	NA
[Pineapple_below1k]c131485/f1p1/399	GO:0043231//intracellular membrane-bounded organelle;GO:0000314//organellar small ribosomal subunit	GO:0005198//structural molecule activity	GO:0010467//gene expression	NA	NA
[Pineapple_between1k2k]c12707/f2p3/1960	NA	NA	NA	K10268//F-box and leucine-rich repeat protein 2/20	NA
[Pineapple_between2kand3k]c57645/f3p9/2947	NA	NA	NA	K14494//DELLA protein	NA
[Pineapple_above3k]c16741/f1p1/841	NA	NA	NA	NA	gi|223972713|gb|ACN30544.1|//unknown [Zea mays]
[Pineapple_between1k2k]c380244/f2p1/2194	NA	GO:0005488//binding	NA	K15172//transcription elongation factor SPT5;K07560//D-tyrosyl-tRNA(Tyr) deacylase [EC:3.1.-.-]	NA
[Pineapple_between1k2k]c268240/f1p4/2048	NA	GO:0016462//pyrophosphatase activity;GO:0032559//adenyl ribonucleotide binding	NA	K13254//spastin [EC:3.6.4.3]	NA
[Pineapple_below1k]c64228/f1p1/456	NA	NA	NA	K17964//leucine-rich PPR motif-containing protein, mitochondrial;K20291//conserved oligomeric Golgi complex subunit 4;K17710//pentatricopeptide repeat domain-containing protein 1	NA
[Pineapple_between2kand3k]c193064/f1p1/3054	NA	NA	NA	K19307//25S rRNA (uracil2634-N3)-methyltransferase [EC:2.1.1.313]	NA
[Pineapple_between2kand3k]c154333/f1p1/2520	NA	NA	NA	K02355//elongation factor G	NA
[Pineapple_between2kand3k]c195175/f1p23/2907	NA	NA	NA	K15168//mediator of RNA polymerase II transcription subunit 25	NA
[Pineapple_between1k2k]c28841/f1p1/1608	NA	NA	NA	K12891//splicing factor, arginine/serine-rich 2	NA
[Pineapple_between1k2k]c267139/f1p1/1673	NA	NA	NA	K03233//elongation factor 1-gamma	NA
[Pineapple_between2kand3k]c111393/f1p1/3508	NA	NA	NA	K12836//splicing factor U2AF 35 kDa subunit	NA
[Pineapple_between2kand3k]c218577/f55p48/3359	GO:0044464//cell part	NA	NA	K13420//LRR receptor-like serine/threonine-protein kinase FLS2 [EC:2.7.11.1]	NA
[Pineapple_between2kand3k]c48464/f1p2/3101	NA	NA	NA	K09286//EREBP-like factor	NA
[Pineapple_between2kand3k]c196859/f1p1/3141	NA	NA	NA	K13114//pinin	NA
[Pineapple_between1k2k]c281654/f1p2/1491	NA	GO:0003676//nucleic acid binding	NA	K13091//RNA-binding protein 39	NA
[Pineapple_between1k2k]c365004/f1p3/1843	NA	NA	NA	K05350//beta-glucosidase [EC:3.2.1.21]	NA
[Pineapple_between2kand3k]c75370/f1p1/2502	NA	NA	NA	K05894//12-oxophytodienoic acid reductase [EC:1.3.1.42]	NA
[Pineapple_between2kand3k]c271684/f1p1/2670	NA	NA	NA	K19613//leucine-rich repeat protein SHOC2	NA
[Pineapple_above3k]c27947/f1p1/3842	NA	NA	NA	K04733//interleukin-1 receptor-associated kinase 4 [EC:2.7.11.1]	NA
[Pineapple_between1k2k]c159532/f1p1/1689	NA	NA	NA	K15456//protein KTI12	NA
[Pineapple_above3k]c15515/f1p1/1572	NA	NA	NA	K07889//Ras-related protein Rab-5C	gi|115489706|ref|NP_001067340.1|//Os12g0631100 [Oryza sativa Japonica Group]
[Pineapple_between2kand3k]c68967/f1p1/2944	GO:0044464//cell part	NA	NA	K08145//MFS transporter, SP family, solute carrier family 2 (facilitated glucose transporter), member 8;K08150//MFS transporter, SP family, solute carrier family 2 (myo-inositol transporter), member 13	NA
[Pineapple_between2kand3k]c325127/f22p56/2767	NA	NA	NA	K01278//dipeptidyl-peptidase 4 [EC:3.4.14.5]	NA
[Pineapple_below1k]c86057/f6p6/811	GO:0044464//cell part	GO:0016787//hydrolase activity	NA	K13280//signal peptidase, endoplasmic reticulum-type [EC:3.4.-.-]	NA
[Pineapple_between2kand3k]c84372/f1p1/2863	NA	NA	NA	K00162//pyruvate dehydrogenase E1 component beta subunit [EC:1.2.4.1]	NA
[Pineapple_between2kand3k]c63293/f1p2/3304	NA	GO:0016462//pyrophosphatase activity;GO:0032559//adenyl ribonucleotide binding	NA	K08900//mitochondrial chaperone BCS1	NA
[Pineapple_between2kand3k]c112474/f1p1/3182	NA	NA	NA	K12449//UDP-apiose/xylose synthase	NA
[Pineapple_between2kand3k]c269737/f1p1/2680	NA	NA	NA	K12795//suppressor of G2 allele of SKP1	NA
[Pineapple_between2kand3k]c2886/f6p6/3300	NA	NA	NA	K17541//SCY1-like protein 2	NA
[Pineapple_between1k2k]c425645/f1p1/2134	NA	NA	NA	K15397//3-ketoacyl-CoA synthase [EC:2.3.1.199]	NA
[Pineapple_between1k2k]c164460/f1p2/1897	NA	NA	NA	K02878//large subunit ribosomal protein L16	NA
[Pineapple_below1k]c119066/f2p1/673	NA	GO:0043169//cation binding	NA	NA	NA
[Pineapple_below1k]c29638/f1p1/614	GO:0005622//intracellular	NA	NA	K02934//large subunit ribosomal protein L6e	NA
[Pineapple_between2kand3k]c36764/f5p5/3453	NA	NA	NA	K17604//zinc finger SWIM domain-containing protein 3	NA
[Pineapple_between1k2k]c56444/f1p1/1466	NA	NA	NA	K10747//DNA ligase 1 [EC:6.5.1.1 6.5.1.6 6.5.1.7]	NA
[Pineapple_between2kand3k]c160633/f1p1/3421	NA	NA	NA	K13024//inositol-hexakisphosphate/diphosphoinositol-pentakisphosphate 1-kinase [EC:2.7.4.24];K13356//alcohol-forming fatty acyl-CoA reductase [EC:1.2.1.84]	NA
[Pineapple_between2kand3k]c372897/f1p1/2085	NA	NA	NA	K12200//programmed cell death 6-interacting protein	NA
[Pineapple_between1k2k]c435579/f1p1/2112	NA	NA	NA	K01738//cysteine synthase A [EC:2.5.1.47]	NA
[Pineapple_below1k]c5459/f1p1/570	NA	GO:0016772//transferase activity, transferring phosphorus-containing groups	NA	NA	NA
[Pineapple_between2kand3k]c1996/f8p11/2783	GO:0044464//cell part	NA	GO:0006810//transport	K14611//solute carrier family 23 (nucleobase transporter), member 1/2	NA
[Pineapple_between2kand3k]c162001/f2p2/3130	NA	NA	NA	K03860//phosphatidylinositol glycan, class Q	NA
[Pineapple_between2kand3k]c369318/f1p1/910	NA	NA	NA	K00454//lipoxygenase [EC:1.13.11.12]	NA
[Pineapple_between2kand3k]c66229/f2p2/2779	NA	NA	NA	K01738//cysteine synthase A [EC:2.5.1.47];K13024//inositol-hexakisphosphate/diphosphoinositol-pentakisphosphate 1-kinase [EC:2.7.4.24];K16196//eukaryotic translation initiation factor 2-alpha kinase 4 [EC:2.7.11.1];K04730//interleukin-1 receptor-associated kinase 1 [EC:2.7.11.1];K14309//nuclear pore complex protein Nup93	NA
[Pineapple_below1k]c13346/f2p4/625	GO:0031410//cytoplasmic vesicle	NA	NA	K02883//large subunit ribosomal protein L18e;K11855//ubiquitin carboxyl-terminal hydrolase 36/42 [EC:3.4.19.12]	NA
[Pineapple_between2kand3k]c2448/f15p69/2762	NA	NA	NA	K11517//(S)-2-hydroxy-acid oxidase [EC:1.1.3.15];K08272//calcium binding protein 39	NA
[Pineapple_between2kand3k]c65326/f1p1/2866	NA	GO:0046872//metal ion binding;GO:0004674//protein serine/threonine kinase activity;GO:0032559//adenyl ribonucleotide binding	GO:0006464//cellular protein modification process	K13412//calcium-dependent protein kinase [EC:2.7.11.1]	NA
[Pineapple_between1k2k]c157842/f1p3/1750	NA	NA	NA	K03231//elongation factor 1-alpha	NA
[Pineapple_above3k]c15562/f1p1/3603	NA	NA	NA	K20478//golgin subfamily B member 1	gi|672135569|ref|XP_008791453.1|//PREDICTED: girdin-like [Phoenix dactylifera]
[Pineapple_between2kand3k]c303350/f1p1/5459	NA	NA	NA	K11594//ATP-dependent RNA helicase DDX3X [EC:3.6.4.13]	NA
[Pineapple_between2kand3k]c325894/f4p4/3298	NA	NA	NA	K00924	NA
[Pineapple_between2kand3k]c65803/f1p1/2741	NA	NA	NA	K05909//laccase [EC:1.10.3.2];K01188//beta-glucosidase [EC:3.2.1.21];K00620//glutamate N-acetyltransferase / amino-acid N-acetyltransferase [EC:2.3.1.35 2.3.1.1]	NA
[Pineapple_between2kand3k]c8334/f1p1/3250	GO:0009536//plastid	GO:0016846//carbon-sulfur lyase activity;GO:0046914//transition metal ion binding;GO:0048037//cofactor binding;GO:0016835//carbon-oxygen lyase activity	GO:0000097//sulfur amino acid biosynthetic process;GO:0019499//cyanide metabolic process;GO:0048468//cell development;GO:0006563//L-serine metabolic process	K13034//L-3-cyanoalanine synthase/ cysteine synthase [EC:2.5.1.47 4.4.1.9]	NA
[Pineapple_below1k]c122234/f1p1/832	NA	NA	NA	K03036//26S proteasome regulatory subunit N6	NA
[Pineapple_between2kand3k]c29740/f4p4/3085	NA	NA	NA	K05665//ATP-binding cassette, subfamily C (CFTR/MRP), member 1	NA
[Pineapple_between1k2k]c200408/f1p1/1697	NA	NA	NA	K09338//homeobox-leucine zipper protein	NA
[Pineapple_below1k]c48857/f3p3/524	GO:0044424//intracellular part	GO:0016859//cis-trans isomerase activity;GO:0005488//binding	GO:0044267//cellular protein metabolic process	K01802//peptidylprolyl isomerase [EC:5.2.1.8]	NA
[Pineapple_above3k]c13875/f1p1/1578	NA	NA	NA	K01530//phospholipid-translocating ATPase [EC:3.6.3.1]	gi|743814555|ref|XP_010930072.1|//PREDICTED: uncharacterized protein LOC105051371 isoform X1 [Elaeis guineensis]
[Pineapple_below1k]c14845/f1p1/845	GO:0005789//endoplasmic reticulum membrane	GO:0016740//transferase activity	GO:0006497//protein lipidation	K03846//alpha-1,2-mannosyltransferase [EC:2.4.1.259 2.4.1.261]	NA
[Pineapple_below1k]c15950/f1p2/739	GO:0030529//ribonucleoprotein complex	GO:0005198//structural molecule activity	GO:0010467//gene expression	K02907//large subunit ribosomal protein L30	NA
[Pineapple_above3k]c17662/f3p3/1029	NA	NA	NA	NA	gi|357122536|ref|XP_003562971.1|//PREDICTED: transcription factor ILR3 [Brachypodium distachyon]
[Pineapple_between1k2k]c351304/f5p6/2116	NA	NA	NA	K00029//malate dehydrogenase (oxaloacetate-decarboxylating)(NADP+) [EC:1.1.1.40]	NA
[Pineapple_between1k2k]c441208/f3p5/1785	GO:0044424//intracellular part	GO:0008135//translation factor activity, nucleic acid binding;GO:0032561//guanyl ribonucleotide binding;GO:0017111//nucleoside-triphosphatase activity;GO:0016772//transferase activity, transferring phosphorus-containing groups	GO:0006412//translation;GO:0009207//purine ribonucleoside triphosphate catabolic process	K03231//elongation factor 1-alpha	NA
[Pineapple_between2kand3k]c133368/f1p1/3189	NA	GO:0003824//catalytic activity	NA	K00700//1,4-alpha-glucan branching enzyme [EC:2.4.1.18]	NA
[Pineapple_below1k]c21528/f2p2/453	GO:0043231//intracellular membrane-bounded organelle	GO:0032559//adenyl ribonucleotide binding;GO:0003690//double-stranded DNA binding	GO:0006281//DNA repair	K08734//DNA mismatch repair protein MLH1	NA
[Pineapple_between1k2k]c47890/f3p3/1911	NA	NA	NA	K00517	NA
[Pineapple_between1k2k]c299901/f1p1/1793	NA	NA	NA	K01855//tRNA pseudouridine38/39 synthase [EC:5.4.99.45]	NA
[Pineapple_between1k2k]c155148/f2p2/1966	NA	GO:0016831//carboxy-lyase activity;GO:0048037//cofactor binding	GO:0009064//glutamine family amino acid metabolic process	K01580//glutamate decarboxylase [EC:4.1.1.15]	NA
[Pineapple_between1k2k]c29132/f2p1/1968	NA	NA	NA	K00430//peroxidase [EC:1.11.1.7]	NA
[Pineapple_between2kand3k]c64257/f1p1/2865	NA	NA	NA	K03363//cell division cycle 20, cofactor of APC complex;K05658//ATP-binding cassette, subfamily B (MDR/TAP), member 1 [EC:3.6.3.44]	NA
[Pineapple_between2kand3k]c287253/f30p19/2842	NA	NA	NA	K14006//protein transport protein SEC23	NA
[Pineapple_between2kand3k]c21062/f3p37/2915	GO:0031410//cytoplasmic vesicle	GO:0005488//binding	NA	K04733//interleukin-1 receptor-associated kinase 4 [EC:2.7.11.1]	NA
[Pineapple_between1k2k]c68732/f1p1/1623	GO:0043231//intracellular membrane-bounded organelle	NA	NA	K15032//mTERF domain-containing protein, mitochondrial	NA
[Pineapple_between2kand3k]c248613/f1p1/2488	NA	NA	NA	K09060//plant G-box-binding factor	NA
[Pineapple_above3k]c1800/f2p2/3934	NA	NA	NA	K01376//UFM1-specific protease 2 [EC:3.4.22.-]	gi|297613027|ref|NP_001066585.2|//Os12g0285500 [Oryza sativa Japonica Group]
[Pineapple_between2kand3k]c248016/f1p1/2251	NA	NA	NA	K15502//serine/threonine-protein phosphatase 6 regulatory ankyrin repeat subunit A;K01599//uroporphyrinogen decarboxylase [EC:4.1.1.37]	NA
[Pineapple_between2kand3k]c302310/f1p1/2998	NA	GO:0016787//hydrolase activity;GO:0016740//transferase activity;GO:0005488//binding	NA	K03006//DNA-directed RNA polymerase II subunit RPB1 [EC:2.7.7.6];K05658//ATP-binding cassette, subfamily B (MDR/TAP), member 1 [EC:3.6.3.44]	NA
[Pineapple_below1k]c38555/f1p1/766	GO:0043231//intracellular membrane-bounded organelle	NA	NA	NA	NA
[Pineapple_between1k2k]c56892/f1p1/1424	NA	NA	NA	K00430//peroxidase [EC:1.11.1.7]	NA
[Pineapple_between1k2k]c43722/f1p1/2353	GO:0031410//cytoplasmic vesicle	NA	NA	K04730//interleukin-1 receptor-associated kinase 1 [EC:2.7.11.1]	NA
[Pineapple_between2kand3k]c108164/f1p2/3044	GO:0043231//intracellular membrane-bounded organelle	NA	NA	K12818//ATP-dependent RNA helicase DHX8/PRP22 [EC:3.6.4.13]	NA
[Pineapple_below1k]c44820/f1p1/777	NA	GO:0016209//antioxidant activity;GO:0003824//catalytic activity	GO:0019725//cellular homeostasis	K03386//peroxiredoxin (alkyl hydroperoxide reductase subunit C) [EC:1.11.1.15];K11187//peroxiredoxin 5, atypical 2-Cys peroxiredoxin [EC:1.11.1.15]	NA
[Pineapple_below1k]c9577/f2p2/602	NA	NA	NA	K00799//glutathione S-transferase [EC:2.5.1.18]	NA
[Pineapple_between2kand3k]c93645/f1p1/2829	NA	NA	NA	K02358//elongation factor Tu	NA
[Pineapple_below1k]c31600/f1p0/597	NA	GO:0016209//antioxidant activity;GO:0005506//iron ion binding;GO:0003824//catalytic activity	GO:0008152//metabolic process;GO:0006950//response to stress	K00430//peroxidase [EC:1.11.1.7]	NA
[Pineapple_between2kand3k]c296885/f1p6/2970	NA	NA	NA	K09487//heat shock protein 90kDa beta	NA
[Pineapple_between2kand3k]c164270/f1p1/3039	GO:0043231//intracellular membrane-bounded organelle	NA	NA	NA	NA
[Pineapple_between1k2k]c120487/f3p1/1684	GO:0044424//intracellular part	GO:0016765//transferase activity, transferring alkyl or aryl (other than methyl) groups;GO:0046872//metal ion binding;GO:0032559//adenyl ribonucleotide binding	GO:0044237//cellular metabolic process	K00789//S-adenosylmethionine synthetase [EC:2.5.1.6]	NA
[Pineapple_between2kand3k]c192860/f1p1/2694	NA	NA	NA	K12823//ATP-dependent RNA helicase DDX5/DBP2 [EC:3.6.4.13]	NA
[Pineapple_between1k2k]c243988/f20p56/1678	NA	NA	NA	K10839//UV excision repair protein RAD23	NA
[Pineapple_between2kand3k]c209765/f1p1/2593	NA	GO:0032559//adenyl ribonucleotide binding;GO:0042623//ATPase activity, coupled	NA	K12598//ATP-dependent RNA helicase DOB1 [EC:3.6.4.13]	NA
[Pineapple_between2kand3k]c6132/f1p1/2671	NA	GO:0032559//adenyl ribonucleotide binding;GO:0019787//small conjugating protein transferase activity	GO:0070646//protein modification by small protein removal;GO:0032446//protein modification by small protein conjugation	K10573//ubiquitin-conjugating enzyme E2 A [EC:2.3.2.23]	NA
[Pineapple_between2kand3k]c15756/f1p1/2598	NA	GO:0016787//hydrolase activity	NA	K03671//thioredoxin 1	NA
[Pineapple_above3k]c16090/f1p1/679	NA	NA	NA	NA	gi|672143966|ref|XP_008795871.1|//PREDICTED: uncharacterized protein LOC103711494 [Phoenix dactylifera]
[Pineapple_between1k2k]c3295/f1p3/2040	NA	GO:0003824//catalytic activity;GO:0050662//coenzyme binding	NA	K09828//Delta24-sterol reductase [EC:1.3.1.72 1.3.1.-]	NA
[Pineapple_between2kand3k]c64514/f1p1/3222	GO:0031410//cytoplasmic vesicle	NA	NA	K04733//interleukin-1 receptor-associated kinase 4 [EC:2.7.11.1];K00276//primary-amine oxidase [EC:1.4.3.21]	NA
[Pineapple_between1k2k]c288881/f1p3/1677	NA	NA	NA	K08770//ubiquitin C	NA
[Pineapple_between2kand3k]c342067/f2p2/2552	NA	NA	NA	K12812//ATP-dependent RNA helicase UAP56/SUB2 [EC:3.6.4.13];K18081//myotubularin-related protein 1/2 [EC:3.1.3.64 3.1.3.95];K19307//25S rRNA (uracil2634-N3)-methyltransferase [EC:2.1.1.313]	NA
[Pineapple_between1k2k]c137259/f1p1/1633	NA	NA	NA	K05574//NAD(P)H-quinone oxidoreductase subunit 3 [EC:1.6.5.3]	NA
[Pineapple_below1k]c89910/f14p14/721	GO:0031410//cytoplasmic vesicle	NA	NA	NA	NA
[Pineapple_between1k2k]c544082/f2p1/2041	GO:0043231//intracellular membrane-bounded organelle	GO:0016462//pyrophosphatase activity	GO:0009856//pollination	K14641//apyrase [EC:3.6.1.5]	NA
[Pineapple_below1k]c71810/f1p1/589	NA	GO:0005504//fatty acid binding	NA	K08762//diazepam-binding inhibitor (GABA receptor modulator, acyl-CoA-binding protein)	NA
[Pineapple_between2kand3k]c13854/f2p2/3220	GO:0031224//intrinsic component of membrane;GO:0009534//chloroplast thylakoid	GO:0050136//NADH dehydrogenase (quinone) activity;GO:0048037//cofactor binding	GO:0022904//respiratory electron transport chain;GO:0051234//establishment of localization	K05573//NAD(P)H-quinone oxidoreductase subunit 2 [EC:1.6.5.3]	NA
[Pineapple_between2kand3k]c49027/f1p1/2953	NA	NA	NA	K14638//solute carrier family 15 (peptide/histidine transporter), member 3/4	NA
[Pineapple_between2kand3k]c168246/f2p2/2960	NA	NA	NA	K20298//vacuolar protein sorting-associated protein 52	NA
[Pineapple_between1k2k]c506373/f1p3/1657	NA	NA	NA	K19589//release factor glutamine methyltransferase [EC:2.1.1.297]	NA
[Pineapple_between1k2k]c19795/f5p2/1852	NA	GO:0004674//protein serine/threonine kinase activity;GO:0032559//adenyl ribonucleotide binding	GO:0006464//cellular protein modification process;GO:0023052//signaling	K07198//5'-AMP-activated protein kinase, catalytic alpha subunit [EC:2.7.11.11]	NA
[Pineapple_below1k]c32778/f1p2/566	GO:0031410//cytoplasmic vesicle	GO:0004180//carboxypeptidase activity	GO:0019538//protein metabolic process	K16297//serine carboxypeptidase-like clade II [EC:3.4.16.-]	NA
[Pineapple_below1k]c64860/f1p1/638	GO:0048500//signal recognition particle	GO:0005048//signal sequence binding;GO:0003723//RNA binding	GO:0006613//cotranslational protein targeting to membrane;GO:0006448//regulation of translational elongation	K03104//signal recognition particle subunit SRP14	NA
[Pineapple_between1k2k]c349663/f1p1/1806	NA	NA	NA	K03231//elongation factor 1-alpha	NA
[Pineapple_between1k2k]c259457/f1p2/2159	NA	GO:0003676//nucleic acid binding	NA	K13963//serpin B;K14007//protein transport protein SEC24;K05658//ATP-binding cassette, subfamily B (MDR/TAP), member 1 [EC:3.6.3.44]	NA
[Pineapple_between1k2k]c619809/f1p1/1315	GO:0031224//intrinsic component of membrane	NA	GO:0006810//transport	K09872//aquaporin PIP	NA
[Pineapple_between1k2k]c326019/f2p2/1495	GO:0043231//intracellular membrane-bounded organelle	GO:0046872//metal ion binding;GO:0032559//adenyl ribonucleotide binding;GO:0016301//kinase activity	GO:0008652//cellular amino acid biosynthetic process;GO:0006796//phosphate-containing compound metabolic process	K00891//shikimate kinase [EC:2.7.1.71]	NA
[Pineapple_between1k2k]c266175/f1p1/2028	NA	NA	NA	K18798//peroxisome-assembly ATPase [EC:3.6.4.7]	NA
[Pineapple_between2kand3k]c351042/f4p1/2409	NA	NA	NA	K06268//serine/threonine-protein phosphatase 2B regulatory subunit;K13407//fatty acid omega-hydroxylase [EC:1.14.-.-]	NA
[Pineapple_below1k]c90926/f2p3/611	NA	NA	NA	K03626//nascent polypeptide-associated complex subunit alpha	NA
[Pineapple_between2kand3k]c89300/f1p1/2755	NA	NA	NA	K19613//leucine-rich repeat protein SHOC2	NA
[Pineapple_between1k2k]c160001/f2p2/2057	NA	NA	NA	K03348//anaphase-promoting complex subunit 1	NA
[Pineapple_above3k]c29376/f1p1/3626	NA	NA	NA	K03013//DNA-directed RNA polymerases I, II, and III subunit RPABC1;K02328//DNA polymerase delta subunit 2;K18674//N-acetylgalactosamine kinase [EC:2.7.1.157];K17913//carlactone synthase / all-trans-10'-apo-beta-carotenal 13,14-cleaving dioxygenase [EC:1.13.11.69 1.13.11.70]	NA
[Pineapple_between1k2k]c157464/f1p1/2132	NA	NA	NA	K09587//steroid 22-alpha-hydroxylase [EC:1.14.13.-];K00670//peptide alpha-N-acetyltransferase [EC:2.3.1.88]	NA
[Pineapple_between2kand3k]c67659/f1p1/2812	NA	NA	NA	K19525//vacuolar protein sorting-associated protein 13A/C	NA
[Pineapple_below1k]c46485/f5p23/602	GO:0031410//cytoplasmic vesicle	NA	GO:0010876//lipid localization	K02883//large subunit ribosomal protein L18e;K11855//ubiquitin carboxyl-terminal hydrolase 36/42 [EC:3.4.19.12]	NA
[Pineapple_between1k2k]c69185/f1p1/1760	NA	NA	NA	K07007//uncharacterized protein	NA
[Pineapple_between1k2k]c447297/f1p1/1745	GO:0031410//cytoplasmic vesicle;GO:0031090//organelle membrane	GO:0004576//oligosaccharyl transferase activity	GO:0006487//protein N-linked glycosylation	K12670//oligosaccharyltransferase complex subunit beta	NA
[Pineapple_between2kand3k]c117901/f2p2/2663	NA	NA	NA	K11721//bromodomain-containing protein 3	NA
[Pineapple_between2kand3k]c232849/f2p2/3087	NA	NA	NA	K01213//galacturan 1,4-alpha-galacturonidase [EC:3.2.1.67]	NA
[Pineapple_between1k2k]c116562/f6p8/2165	GO:0009536//plastid	GO:0032559//adenyl ribonucleotide binding;GO:0016881//acid-amino acid ligase activity	GO:0006749//glutathione metabolic process	K01919//glutamate--cysteine ligase [EC:6.3.2.2]	NA
[Pineapple_between2kand3k]c84315/f4p9/2964	NA	NA	NA	K14808//ATP-dependent RNA helicase DDX54/DBP10 [EC:3.6.4.13]	NA
[Pineapple_between1k2k]c426045/f1p1/1687	NA	NA	NA	K02214//cell division control protein 7 [EC:2.7.11.1]	NA
[Pineapple_between1k2k]c29250/f1p1/2097	NA	NA	NA	K14006//protein transport protein SEC23	NA
[Pineapple_between1k2k]c141795/f1p1/1459	NA	NA	NA	K02886//large subunit ribosomal protein L2	NA
[Pineapple_between1k2k]c542927/f7p17/1823	NA	NA	NA	K13207//CUG-BP- and ETR3-like factor;K00161//pyruvate dehydrogenase E1 component alpha subunit [EC:1.2.4.1]	NA
[Pineapple_below1k]c31502/f1p2/709	NA	NA	NA	K02938//large subunit ribosomal protein L8e	NA
[Pineapple_between1k2k]c314745/f1p1/1569	GO:0009536//plastid	GO:0016874//ligase activity	NA	K01963//acetyl-CoA carboxylase carboxyl transferase subunit beta [EC:6.4.1.2]	NA
[Pineapple_between1k2k]c122185/f1p1/1553	NA	NA	NA	K03239//translation initiation factor eIF-2B subunit alpha	NA
[Pineapple_between2kand3k]c185733/f21p39/2868	NA	NA	NA	K14805//ATP-dependent RNA helicase DDX24/MAK5 [EC:3.6.4.13]	NA
[Pineapple_above3k]c29139/f1p1/1061	NA	NA	NA	K10999//cellulose synthase A [EC:2.4.1.12]	NA
[Pineapple_between1k2k]c116506/f15p9/1571	NA	NA	NA	K12133//MYB-related transcription factor LHY	NA
[Pineapple_between1k2k]c409267/f2p1/1818	NA	NA	NA	K03065//26S proteasome regulatory subunit T5	NA
[Pineapple_between2kand3k]c168973/f1p1/3116	NA	NA	NA	K13459//disease resistance protein RPS2	NA
[Pineapple_between2kand3k]c16625/f1p1/2623	GO:0044424//intracellular part	GO:0032559//adenyl ribonucleotide binding;GO:0016462//pyrophosphatase activity	GO:0009057//macromolecule catabolic process	K03065//26S proteasome regulatory subunit T5	NA
[Pineapple_above3k]c9937/f1p2/4034	NA	NA	NA	K11665//DNA helicase INO80 [EC:3.6.4.12]	gi|672182980|ref|XP_008811752.1|//PREDICTED: DNA helicase INO80-like isoform X2 [Phoenix dactylifera]
[Pineapple_between2kand3k]c159180/f3p4/2968	NA	NA	NA	K04730//interleukin-1 receptor-associated kinase 1 [EC:2.7.11.1]	NA
[Pineapple_between1k2k]c125905/f2p5/1897	NA	NA	NA	K16190//glucuronokinase [EC:2.7.1.43];K13422//transcription factor MYC2	NA
[Pineapple_between1k2k]c173933/f1p1/1867	NA	NA	NA	K02878//large subunit ribosomal protein L16	NA
[Pineapple_between2kand3k]c29480/f2p1/2745	NA	NA	NA	K19882//O-palmitoleoyl-L-serine hydrolase [EC:3.1.1.98]	NA
[Pineapple_between2kand3k]c3617/f8p8/2661	NA	NA	NA	K17710//pentatricopeptide repeat domain-containing protein 1	NA
[Pineapple_above3k]c25337/f1p1/2528	NA	NA	NA	K11593//eukaryotic translation initiation factor 2C	NA
[Pineapple_below1k]c13838/f2p4/718	GO:0043231//intracellular membrane-bounded organelle	NA	NA	NA	NA
[Pineapple_between2kand3k]c9457/f3p6/3195	NA	GO:0046872//metal ion binding;GO:0003676//nucleic acid binding	NA	K15173//transcription termination factor 2 [EC:3.6.4.-];K15083//DNA repair protein RAD16	NA
[Pineapple_between2kand3k]c209221/f2p2/2618	NA	NA	NA	K07393//putative glutathione S-transferase	NA
[Pineapple_between1k2k]c299708/f1p5/1645	NA	NA	NA	K01551//arsenite-transporting ATPase [EC:3.6.3.16]	NA
[Pineapple_below1k]c15279/f1p2/650	GO:0031410//cytoplasmic vesicle	NA	NA	NA	NA
[Pineapple_below1k]c128898/f1p1/351	GO:0043234//protein complex	GO:0005515//protein binding	GO:0044267//cellular protein metabolic process	K09550//prefoldin subunit 4	NA
[Pineapple_between2kand3k]c272755/f1p1/3369	NA	GO:0004674//protein serine/threonine kinase activity;GO:0032559//adenyl ribonucleotide binding	GO:0006464//cellular protein modification process	K08829//male germ cell-associated kinase [EC:2.7.11.22]	NA
[Pineapple_between2kand3k]c53728/f3p2/2806	NA	NA	NA	K16251//DNA-directed RNA polymerase V subunit 1 [EC:2.7.7.6]	NA
[Pineapple_below1k]c6481/f1p1/528	NA	GO:0003676//nucleic acid binding	NA	K13126//polyadenylate-binding protein	NA
[Pineapple_between1k2k]c266141/f1p1/2017	GO:0043231//intracellular membrane-bounded organelle	GO:0005488//binding	NA	K14794//ribosomal RNA-processing protein 12;K14412//alpha-1,4-fucosyltransferase [EC:2.4.1.65];K12309//beta-galactosidase [EC:3.2.1.23]	NA
[Pineapple_above3k]c12633/f1p1/3945	NA	NA	NA	K11593//eukaryotic translation initiation factor 2C	gi|242076822|ref|XP_002448347.1|//hypothetical protein SORBIDRAFT_06g025560 [Sorghum bicolor]
[Pineapple_above3k]c32554/f1p1/553	NA	NA	NA	K02873//large subunit ribosomal protein L13e	NA
[Pineapple_between2kand3k]c114012/f1p1/2763	NA	NA	NA	K03327//multidrug resistance protein, MATE family	NA
[Pineapple_below1k]c1220/f38p5/788	NA	GO:0016740//transferase activity	NA	K00799//glutathione S-transferase [EC:2.5.1.18]	NA
[Pineapple_between1k2k]c617355/f1p2/2058	GO:0031224//intrinsic component of membrane;GO:0009534//chloroplast thylakoid	GO:0050136//NADH dehydrogenase (quinone) activity;GO:0048037//cofactor binding	GO:0006091//generation of precursor metabolites and energy;GO:0051234//establishment of localization	K05574//NAD(P)H-quinone oxidoreductase subunit 3 [EC:1.6.5.3]	NA
[Pineapple_between1k2k]c3199/f1p1/1588	NA	GO:0003824//catalytic activity	GO:0005975//carbohydrate metabolic process	K08235//xyloglucan:xyloglucosyl transferase [EC:2.4.1.207]	NA
[Pineapple_below1k]c40960/f1p0/781	GO:0043231//intracellular membrane-bounded organelle	GO:0004871//signal transducer activity;GO:0019901//protein kinase binding	GO:0009736//cytokinin-activated signaling pathway;GO:0022402//cell cycle process	K06695//26S proteasome regulatory subunit, ATPase 3, interacting protein	NA
[Pineapple_between1k2k]c120129/f1p1/2127	NA	NA	NA	K03107//signal recognition particle subunit SRP68	NA
[Pineapple_below1k]c37782/f1p1/739	NA	GO:0016879//ligase activity, forming carbon-nitrogen bonds	GO:0006464//cellular protein modification process	K10704//ubiquitin-conjugating enzyme E2 variant	NA
[Pineapple_above3k]c18592/f2p2/3588	NA	NA	NA	K02111//F-type H+-transporting ATPase subunit alpha [EC:3.6.3.14]	gi|751425701|ref|YP_009116327.1|//ATP synthase CF1 alpha subunit (chloroplast) [Ananas comosus]
[Pineapple_below1k]c89901/f32p32/788	GO:0043231//intracellular membrane-bounded organelle;GO:0030529//ribonucleoprotein complex	GO:0043169//cation binding;GO:0005198//structural molecule activity	GO:0010467//gene expression	K02977//small subunit ribosomal protein S27Ae	NA
[Pineapple_between1k2k]c67858/f1p1/1477	NA	GO:0016209//antioxidant activity;GO:0005506//iron ion binding;GO:0003824//catalytic activity	GO:0008152//metabolic process;GO:0006950//response to stress	K00430//peroxidase [EC:1.11.1.7]	NA
[Pineapple_between1k2k]c413948/f1p1/1996	GO:0031410//cytoplasmic vesicle	GO:0003824//catalytic activity	NA	K01188//beta-glucosidase [EC:3.2.1.21]	NA
[Pineapple_between1k2k]c544363/f3p3/1698	NA	NA	NA	K16911//ATP-dependent RNA helicase DDX21 [EC:3.6.4.13]	NA
[Pineapple_between1k2k]c43119/f1p2/1803	GO:0032991//macromolecular complex;GO:0015630//microtubule cytoskeleton	GO:0032561//guanyl ribonucleotide binding;GO:0017111//nucleoside-triphosphatase activity	GO:0007017//microtubule-based process;GO:0009207//purine ribonucleoside triphosphate catabolic process;GO:0043623//cellular protein complex assembly	K07375//tubulin beta	NA
[Pineapple_between2kand3k]c64128/f1p1/3251	NA	GO:0016787//hydrolase activity	NA	K02922//large subunit ribosomal protein L37e	NA
[Pineapple_below1k]c119468/f1p1/725	GO:0043231//intracellular membrane-bounded organelle;GO:0005856//cytoskeleton	GO:0008092//cytoskeletal protein binding	GO:0007010//cytoskeleton organization	K05759//profilin	NA
[Pineapple_between2kand3k]c312692/f1p1/2544	NA	NA	NA	K00924	NA
[Pineapple_between1k2k]c70437/f1p1/1571	NA	NA	NA	K14945//protein quaking	NA
[Pineapple_between2kand3k]c114727/f1p1/3214	NA	NA	NA	K01595//phosphoenolpyruvate carboxylase [EC:4.1.1.31]	NA
[Pineapple_between2kand3k]c142744/f1p1/2707	NA	NA	NA	K10875//DNA repair and recombination protein RAD54 and RAD54-like protein [EC:3.6.4.-]	NA
[Pineapple_between1k2k]c550214/f2p2/1939	NA	GO:0005488//binding	NA	K13201//nucleolysin TIA-1/TIAR	NA
[Pineapple_between2kand3k]c37341/f1p1/2862	NA	NA	NA	K09571//FK506-binding protein 4/5 [EC:5.2.1.8]	NA
[Pineapple_between2kand3k]c196040/f1p1/2831	NA	NA	NA	K11593//eukaryotic translation initiation factor 2C	NA
[Pineapple_between2kand3k]c107779/f1p1/3174	NA	NA	NA	K07305//peptide-methionine (R)-S-oxide reductase [EC:1.8.4.12];K09422//myb proto-oncogene protein, plant;K16297//serine carboxypeptidase-like clade II [EC:3.4.16.-]	NA
[Pineapple_between2kand3k]c22173/f1p1/3438	NA	NA	NA	K10268//F-box and leucine-rich repeat protein 2/20	NA
[Pineapple_between1k2k]c616764/f1p1/1252	NA	NA	NA	K01358//ATP-dependent Clp protease, protease subunit [EC:3.4.21.92]	NA
[Pineapple_between1k2k]c484881/f1p2/2131	NA	GO:0004721//phosphoprotein phosphatase activity	NA	K14497//protein phosphatase 2C [EC:3.1.3.16]	NA
[Pineapple_between2kand3k]c43022/f1p1/3260	NA	NA	NA	K08070//2-alkenal reductase [EC:1.3.1.74]	NA
[Pineapple_between2kand3k]c28694/f1p1/3001	NA	NA	NA	K01408//insulysin [EC:3.4.24.56]	NA
[Pineapple_between1k2k]c291390/f1p1/1496	NA	NA	NA	K09487//heat shock protein 90kDa beta	NA
[Pineapple_between1k2k]c29890/f2p2/1557	NA	NA	NA	K13201//nucleolysin TIA-1/TIAR;K03231//elongation factor 1-alpha	NA
[Pineapple_between1k2k]c91370/f1p1/1807	NA	GO:0000166//nucleotide binding;GO:0004672//protein kinase activity	NA	K06632//wee1-like protein kinase [EC:2.7.11.1]	NA
[Pineapple_below1k]c20458/f7p1/740	GO:0031410//cytoplasmic vesicle	NA	NA	NA	NA
[Pineapple_above3k]c36273/f1p1/320	NA	NA	NA	K08762//diazepam-binding inhibitor (GABA receptor modulator, acyl-CoA-binding protein)	NA
[Pineapple_below1k]c132402/f1p1/425	NA	GO:0004175//endopeptidase activity	GO:0019538//protein metabolic process	K16292//KDEL-tailed cysteine endopeptidase [EC:3.4.22.-]	NA
[Pineapple_below1k]c5450/f2p2/484	NA	NA	NA	K09338//homeobox-leucine zipper protein	NA
[Pineapple_between1k2k]c301507/f1p1/1487	GO:0043231//intracellular membrane-bounded organelle;GO:0031410//cytoplasmic vesicle	GO:0016853//isomerase activity	GO:0006091//generation of precursor metabolites and energy	K09584//protein disulfide-isomerase A6 [EC:5.3.4.1]	NA
[Pineapple_between1k2k]c349976/f2p1/1564	NA	NA	NA	K15601//lysine-specific demethylase 3 [EC:1.14.11.-]	NA
[Pineapple_between2kand3k]c169523/f1p8/2677	NA	NA	NA	K14794//ribosomal RNA-processing protein 12;K12309//beta-galactosidase [EC:3.2.1.23]	NA
[Pineapple_between1k2k]c265026/f1p1/1800	GO:0044424//intracellular part	GO:0016765//transferase activity, transferring alkyl or aryl (other than methyl) groups;GO:0046872//metal ion binding;GO:0032559//adenyl ribonucleotide binding	GO:0044237//cellular metabolic process	K00789//S-adenosylmethionine synthetase [EC:2.5.1.6]	NA
[Pineapple_between2kand3k]c115762/f1p1/2725	NA	NA	NA	K14827//pre-rRNA-processing protein IPI1	NA
[Pineapple_between1k2k]c25977/f9p8/2260	NA	NA	NA	K14861//nucleolar pre-ribosomal-associated protein 1;K07936//GTP-binding nuclear protein Ran	NA
[Pineapple_between1k2k]c315552/f1p1/1913	NA	GO:0000166//nucleotide binding	NA	K13254//spastin [EC:3.6.4.3]	NA
[Pineapple_above3k]c27394/f1p1/3644	NA	NA	NA	K02634//apocytochrome f	NA
[Pineapple_between1k2k]c192588/f1p1/1453	NA	GO:0032559//adenyl ribonucleotide binding;GO:0042623//ATPase activity, coupled	NA	K14811//ATP-dependent RNA helicase DBP3 [EC:3.6.4.13]	NA
[Pineapple_below1k]c48625/f1p1/463	NA	NA	NA	K13199//plasminogen activator inhibitor 1 RNA-binding protein	NA
[Pineapple_between2kand3k]c88161/f1p1/3845	NA	NA	NA	K13525//transitional endoplasmic reticulum ATPase	NA
[Pineapple_between1k2k]c68653/f1p1/2217	NA	NA	NA	K04733//interleukin-1 receptor-associated kinase 4 [EC:2.7.11.1];K04730//interleukin-1 receptor-associated kinase 1 [EC:2.7.11.1];K10737//DNA helicase MCM8 [EC:3.6.4.12]	NA
[Pineapple_between1k2k]c621594/f1p1/901	NA	NA	NA	K13436//pto-interacting protein 1 [EC:2.7.11.1]	NA
[Pineapple_between1k2k]c18617/f12p26/2196	NA	NA	NA	K03456//serine/threonine-protein phosphatase 2A regulatory subunit A	NA
[Pineapple_between1k2k]c30438/f4p4/1834	NA	NA	NA	K07047//uncharacterized protein;K10277//lysine-specific demethylase 8 [EC:1.14.11.27];K19219//jumonji domain-containing protein 7	NA
[Pineapple_between1k2k]c388853/f1p1/1426	NA	NA	NA	K03845//alpha-1,3-mannosyltransferase [EC:2.4.1.258]	NA
[Pineapple_below1k]c9370/f1p1/386	GO:0043231//intracellular membrane-bounded organelle	NA	NA	K02899//large subunit ribosomal protein L27	NA
[Pineapple_between1k2k]c29898/f4p3/1679	NA	NA	NA	K01640//hydroxymethylglutaryl-CoA lyase [EC:4.1.3.4]	NA
[Pineapple_between2kand3k]c206627/f1p1/3109	GO:0043231//intracellular membrane-bounded organelle	GO:0070011//peptidase activity, acting on L-amino acid peptides	NA	K01410//mitochondrial intermediate peptidase [EC:3.4.24.59]	NA
[Pineapple_between2kand3k]c260944/f1p1/3421	NA	NA	NA	K00616//transaldolase [EC:2.2.1.2]	NA
[Pineapple_between1k2k]c370871/f1p1/1563	NA	NA	NA	K00616//transaldolase [EC:2.2.1.2]	NA
[Pineapple_between2kand3k]c369579/f1p1/1654	NA	NA	NA	K08770//ubiquitin C	NA
[Pineapple_between2kand3k]c115340/f1p1/2645	NA	NA	NA	K01537//Ca2+-transporting ATPase [EC:3.6.3.8]	NA
[Pineapple_between1k2k]c407851/f10p12/2020	NA	NA	NA	K12891//splicing factor, arginine/serine-rich 2	NA
[Pineapple_between2kand3k]c320574/f1p1/2624	NA	NA	NA	K19951//TBC1 domain family member 9	NA
[Pineapple_above3k]c27091/f1p4/3677	NA	NA	NA	K03178//ubiquitin-activating enzyme E1 [EC:6.2.1.45]	NA
[Pineapple_between1k2k]c621928/f1p3/1780	GO:0044424//intracellular part	GO:0008135//translation factor activity, nucleic acid binding;GO:0032561//guanyl ribonucleotide binding;GO:0017111//nucleoside-triphosphatase activity;GO:0016772//transferase activity, transferring phosphorus-containing groups	GO:0006412//translation;GO:0009207//purine ribonucleoside triphosphate catabolic process	K03231//elongation factor 1-alpha	NA
[Pineapple_between1k2k]c382924/f2p2/1472	GO:0009532//plastid stroma;GO:0005576//extracellular region;GO:0009526//plastid envelope;GO:0009534//chloroplast thylakoid	GO:0000166//nucleotide binding	GO:0015977//carbon fixation;GO:0009314//response to radiation;GO:0006950//response to stress;GO:0034285//response to disaccharide;GO:0019318//hexose metabolic process	K05298//glyceraldehyde-3-phosphate dehydrogenase (NADP+) (phosphorylating) [EC:1.2.1.13]	NA
[Pineapple_between1k2k]c4772/f1p1/1572	GO:0043231//intracellular membrane-bounded organelle	NA	NA	K07071//uncharacterized protein	NA
[Pineapple_between2kand3k]c134346/f1p1/3294	NA	NA	NA	K04078//chaperonin GroES	NA
[Pineapple_between2kand3k]c91034/f1p1/2964	NA	NA	NA	K10581//ubiquitin-conjugating enzyme E2 O [EC:2.3.2.24]	NA
[Pineapple_between1k2k]c213732/f1p1/2099	NA	NA	NA	K11320//E1A-binding protein p400 [EC:3.6.4.-]	NA
[Pineapple_between2kand3k]c36833/f5p5/3160	NA	NA	NA	K11446//histone demethylase JARID1 [EC:1.14.11.-]	NA
[Pineapple_below1k]c10083/f2p2/833	NA	NA	NA	K19040//E3 ubiquitin-protein ligase ATL10/75/76/77/78 [EC:2.3.2.27];K10663//E3 ubiquitin-protein ligase ATL4 [EC:2.3.2.27]	NA
[Pineapple_above3k]c31076/f1p1/773	NA	NA	NA	K17422//large subunit ribosomal protein L41	NA
[Pineapple_below1k]c66209/f1p1/744	NA	GO:0043169//cation binding	NA	NA	NA
[Pineapple_between2kand3k]c3850/f1p1/2850	NA	NA	NA	K15601//lysine-specific demethylase 3 [EC:1.14.11.-]	NA
[Pineapple_above3k]c19383/f1p1/1107	GO:0043231//intracellular membrane-bounded organelle	NA	NA	K01354//oligopeptidase B [EC:3.4.21.83]	NA
[Pineapple_between1k2k]c437259/f2p1/1590	NA	NA	NA	K20102//YTH domain-containing family protein	NA
[Pineapple_between1k2k]c95143/f1p1/2501	NA	NA	NA	K12382//saposin	NA
[Pineapple_below1k]c21924/f2p2/574	NA	NA	NA	K12625//U6 snRNA-associated Sm-like protein LSm6	NA
[Pineapple_between1k2k]c38920/f1p1/2280	NA	NA	NA	K20298//vacuolar protein sorting-associated protein 52	NA
[Pineapple_between1k2k]c307959/f1p1/2148	NA	NA	NA	K01890//phenylalanyl-tRNA synthetase beta chain [EC:6.1.1.20]	NA
[Pineapple_between2kand3k]c37202/f2p2/3041	NA	NA	NA	K18577//mannosylglycoprotein endo-beta-mannosidase [EC:3.2.1.152]	NA
[Pineapple_between1k2k]c153023/f1p2/1834	GO:0043231//intracellular membrane-bounded organelle	NA	NA	K18207//protein O-mannose beta-1,4-N-acetylglucosaminyltransferase [EC:2.4.1.312]	NA
[Pineapple_between2kand3k]c37712/f1p1/3027	NA	NA	NA	K00011//aldehyde reductase [EC:1.1.1.21]	NA
[Pineapple_above3k]c16536/f1p1/870	NA	NA	NA	K03263//translation initiation factor 5A	gi|403084315|gb|AFR23349.1|//eukaryotic translation initiation factor 5A [Arachis hypogaea]
[Pineapple_between2kand3k]c269927/f1p1/2996	NA	NA	NA	K04498//E1A/CREB-binding protein [EC:2.3.1.48]	NA
[Pineapple_between2kand3k]c45803/f3p3/3049	NA	NA	NA	K00872//homoserine kinase [EC:2.7.1.39];K10398//kinesin family member 11	NA
[Pineapple_between2kand3k]c332200/f3p4/3327	NA	NA	NA	K01595//phosphoenolpyruvate carboxylase [EC:4.1.1.31]	NA
[Pineapple_above3k]c19172/f2p3/1912	NA	GO:0016614//oxidoreductase activity, acting on CH-OH group of donors;GO:0000166//nucleotide binding	GO:0008152//metabolic process	K00012//UDPglucose 6-dehydrogenase [EC:1.1.1.22]	NA
[Pineapple_between1k2k]c485054/f1p1/2012	GO:0043231//intracellular membrane-bounded organelle	NA	NA	K11996//adenylyltransferase and sulfurtransferase [EC:2.7.7.80]	NA
[Pineapple_above3k]c8866/f2p2/1384	NA	NA	NA	NA	gi|694998607|ref|XP_009405359.1|//PREDICTED: glutaminyl-peptide cyclotransferase [Musa acuminata subsp. malaccensis]
[Pineapple_between2kand3k]c324717/f4p2/3134	NA	NA	NA	K19750//dynein assembly factor 1, axonemal	NA
[Pineapple_between1k2k]c7709/f7p7/1553	NA	NA	NA	K15622//myeloid leukemia factor 1	NA
[Pineapple_below1k]c55829/f1p1/591	NA	NA	NA	K12162//ubiquitin-fold modifier 1	NA
[Pineapple_between1k2k]c353327/f1p1/1667	NA	GO:0004611//phosphoenolpyruvate carboxykinase activity;GO:0017076//purine nucleotide binding	GO:0044237//cellular metabolic process	K01610//phosphoenolpyruvate carboxykinase (ATP) [EC:4.1.1.49]	NA
[Pineapple_below1k]c22748/f14p20/760	NA	NA	GO:0009414//response to water deprivation	NA	NA
[Pineapple_between2kand3k]c375845/f1p1/1192	NA	NA	NA	K14506//jasmonic acid-amino synthetase	NA
[Pineapple_below1k]c34592/f1p1/745	NA	NA	NA	K13448//calcium-binding protein CML	NA
[Pineapple_between2kand3k]c235227/f1p1/3469	NA	NA	NA	K00850//6-phosphofructokinase 1 [EC:2.7.1.11]	NA
[Pineapple_below1k]c8394/f2p0/791	NA	NA	NA	K09587//steroid 22-alpha-hydroxylase [EC:1.14.13.-]	NA
[Pineapple_between2kand3k]c82216/f3p3/2680	NA	NA	NA	K18447//ADP-sugar diphosphatase [EC:3.6.1.21]	NA
[Pineapple_between2kand3k]c9963/f1p1/3406	NA	NA	NA	K08857//NIMA (never in mitosis gene a)-related kinase [EC:2.7.11.1]	NA
[Pineapple_below1k]c50948/f3p1/453	GO:0005576//extracellular region	GO:0016209//antioxidant activity;GO:0046914//transition metal ion binding;GO:0003824//catalytic activity	GO:0008152//metabolic process	NA	NA
[Pineapple_between2kand3k]c80505/f1p2/3091	NA	NA	NA	K19041//E3 ubiquitin-protein ligase RNF38/44 [EC:2.3.2.27]	NA
[Pineapple_between2kand3k]c5171/f1p1/3379	NA	NA	NA	K20299//vacuolar protein sorting-associated protein 53	NA
[Pineapple_below1k]c25794/f1p1/487	NA	NA	NA	K14794//ribosomal RNA-processing protein 12;K12309//beta-galactosidase [EC:3.2.1.23]	NA
[Pineapple_between2kand3k]c62306/f1p4/3287	NA	GO:0046872//metal ion binding;GO:0016628//oxidoreductase activity, acting on the CH-CH group of donors, NAD or NADP as acceptor;GO:0004611//phosphoenolpyruvate carboxykinase activity	GO:0043648//dicarboxylic acid metabolic process;GO:0009060//aerobic respiration;GO:0071704//organic substance metabolic process	K01595//phosphoenolpyruvate carboxylase [EC:4.1.1.31]	NA
[Pineapple_below1k]c21863/f1p2/612	NA	GO:0004175//endopeptidase activity;GO:0005515//protein binding	GO:0044092//negative regulation of molecular function	NA	NA
[Pineapple_between2kand3k]c254198/f2p1/3245	NA	NA	NA	K11593//eukaryotic translation initiation factor 2C	NA
[Pineapple_below1k]c1658/f2p3/617	GO:0043231//intracellular membrane-bounded organelle	GO:0004721//phosphoprotein phosphatase activity	NA	K18065//Cdc25 family phosphatase [EC:3.1.3.48 1.20.4.-]	NA
[Pineapple_below1k]c10865/f2p4/656	GO:0043231//intracellular membrane-bounded organelle;GO:0030529//ribonucleoprotein complex	GO:0005198//structural molecule activity	GO:0010467//gene expression	K02889//large subunit ribosomal protein L21e	NA
[Pineapple_below1k]c56029/f1p1/366	NA	NA	NA	K03246//translation initiation factor 3 subunit I	NA
[Pineapple_between2kand3k]c369973/f1p1/2010	GO:0031410//cytoplasmic vesicle	GO:0032559//adenyl ribonucleotide binding;GO:0004672//protein kinase activity	GO:0006464//cellular protein modification process	K04733//interleukin-1 receptor-associated kinase 4 [EC:2.7.11.1];K04730//interleukin-1 receptor-associated kinase 1 [EC:2.7.11.1]	NA
[Pineapple_between2kand3k]c54558/f1p1/2505	GO:0043231//intracellular membrane-bounded organelle	GO:0003677//DNA binding	GO:0006355//regulation of transcription, DNA-templated	K09060//plant G-box-binding factor	NA
[Pineapple_below1k]c23954/f4p0/544	GO:0043231//intracellular membrane-bounded organelle;GO:0030529//ribonucleoprotein complex	GO:0005198//structural molecule activity	GO:0010467//gene expression;GO:0032446//protein modification by small protein conjugation	K02927//large subunit ribosomal protein L40e	NA
[Pineapple_below1k]c60031/f1p1/768	GO:0043231//intracellular membrane-bounded organelle	NA	NA	K03671//thioredoxin 1	NA
[Pineapple_between1k2k]c102503/f1p1/1668	NA	NA	NA	K00512//steroid 17alpha-monooxygenase / 17alpha-hydroxyprogesterone aldolase [EC:1.14.14.19 4.1.2.30]	NA
[Pineapple_between2kand3k]c209472/f1p1/2620	NA	NA	NA	K14787//multiple RNA-binding domain-containing protein 1	NA
[Pineapple_between1k2k]c160864/f1p2/2264	NA	NA	NA	K03283//heat shock 70kDa protein 1/8	NA
[Pineapple_between2kand3k]c145241/f1p1/2710	NA	NA	NA	K13162//poly(rC)-binding protein 2/3/4	NA
[Pineapple_between2kand3k]c294195/f1p1/2944	NA	NA	NA	K09422//myb proto-oncogene protein, plant	NA
[Pineapple_between1k2k]c411877/f1p1/2202	NA	NA	NA	K01188//beta-glucosidase [EC:3.2.1.21];K00026//malate dehydrogenase [EC:1.1.1.37]	NA
[Pineapple_between1k2k]c184825/f1p1/1409	GO:0031224//intrinsic component of membrane	NA	GO:0006810//transport	K09872//aquaporin PIP	NA
[Pineapple_between1k2k]c435442/f1p4/1960	NA	NA	NA	K04730//interleukin-1 receptor-associated kinase 1 [EC:2.7.11.1]	NA
[Pineapple_between1k2k]c361523/f1p1/2239	NA	NA	NA	K12663//Delta(3,5)-Delta(2,4)-dienoyl-CoA isomerase [EC:5.3.3.-];K07511//enoyl-CoA hydratase [EC:4.2.1.17]	NA
[Pineapple_between1k2k]c603605/f1p2/1681	GO:0043231//intracellular membrane-bounded organelle	NA	NA	K08770//ubiquitin C	NA
[Pineapple_between1k2k]c212814/f1p36/1695	NA	NA	NA	K08057//calreticulin	NA
[Pineapple_between1k2k]c23461/f1p1/1930	GO:0016020//membrane	GO:0005249//voltage-gated potassium channel activity;GO:0005515//protein binding;GO:0000166//nucleotide binding	GO:0030001//metal ion transport	K04908//potassium voltage-gated channel Eag-related subfamily H member 5	NA
[Pineapple_between1k2k]c173097/f1p1/1576	NA	NA	NA	K17609//nucleoredoxin [EC:1.8.1.8]	NA
[Pineapple_between2kand3k]c135351/f1p1/2643	NA	NA	NA	K19613//leucine-rich repeat protein SHOC2	NA
[Pineapple_between1k2k]c358740/f1p1/2007	NA	GO:0046872//metal ion binding;GO:0008092//cytoskeletal protein binding	NA	K17275//plastin-1	NA
[Pineapple_between1k2k]c261755/f1p1/1991	GO:0031410//cytoplasmic vesicle	NA	NA	K09955//uncharacterized protein	NA
[Pineapple_below1k]c22222/f1p1/833	NA	GO:0005488//binding	NA	NA	NA
[Pineapple_between1k2k]c295955/f2p9/1837	NA	NA	NA	K03061//26S proteasome regulatory subunit T1	NA
[Pineapple_below1k]c41057/f1p3/749	GO:0043231//intracellular membrane-bounded organelle;GO:0031410//cytoplasmic vesicle	GO:0016209//antioxidant activity;GO:0005506//iron ion binding;GO:0003824//catalytic activity	GO:0008152//metabolic process;GO:0006950//response to stress	K00430//peroxidase [EC:1.11.1.7]	NA
[Pineapple_below1k]c122222/f1p3/720	NA	NA	GO:0051234//establishment of localization	NA	NA
[Pineapple_between2kand3k]c32849/f1p1/2633	GO:0043231//intracellular membrane-bounded organelle	GO:0001071//nucleic acid binding transcription factor activity;GO:0003676//nucleic acid binding	GO:0006351//transcription, DNA-templated	K09286//EREBP-like factor	NA
[Pineapple_between2kand3k]c193372/f1p1/3011	NA	NA	NA	K14007//protein transport protein SEC24;K05658//ATP-binding cassette, subfamily B (MDR/TAP), member 1 [EC:3.6.3.44]	NA
[Pineapple_between1k2k]c374889/f2p2/1985	NA	NA	NA	K04424//sterile alpha motif and leucine zipper containing kinase AZK [EC:2.7.11.25];K17535//serine/threonine-protein kinase TNNI3K [EC:2.7.11.1];K04365//B-Raf proto-oncogene serine/threonine-protein kinase [EC:2.7.11.1]	NA
[Pineapple_between1k2k]c100192/f1p1/1917	NA	NA	NA	K18134//protein O-GlcNAc transferase [EC:2.4.1.255];K18207//protein O-mannose beta-1,4-N-acetylglucosaminyltransferase [EC:2.4.1.312]	NA
[Pineapple_between2kand3k]c45477/f1p1/2888	NA	NA	NA	K06041//arabinose-5-phosphate isomerase [EC:5.3.1.13]	NA
[Pineapple_between1k2k]c370138/f1p1/2027	NA	NA	NA	K10590//E3 ubiquitin-protein ligase TRIP12 [EC:2.3.2.26]	NA
[Pineapple_below1k]c25919/f1p0/671	NA	NA	NA	K10712//cysteamine dioxygenase [EC:1.13.11.19]	NA
[Pineapple_above3k]c2201/f1p1/3747	NA	NA	NA	K13024//inositol-hexakisphosphate/diphosphoinositol-pentakisphosphate 1-kinase [EC:2.7.4.24];K13356//alcohol-forming fatty acyl-CoA reductase [EC:1.2.1.84]	gi|147861248|emb|CAN79321.1|//hypothetical protein VITISV_018984 [Vitis vinifera]
[Pineapple_between1k2k]c25943/f1p1/1633	GO:0044424//intracellular part	GO:0016765//transferase activity, transferring alkyl or aryl (other than methyl) groups;GO:0046872//metal ion binding;GO:0032559//adenyl ribonucleotide binding	GO:0044237//cellular metabolic process	K00789//S-adenosylmethionine synthetase [EC:2.5.1.6]	NA
[Pineapple_between2kand3k]c88144/f1p1/2791	NA	NA	NA	K19001//ATP-dependent DNA helicase	NA
[Pineapple_below1k]c9593/f1p0/517	NA	NA	NA	K17592//sacsin	NA
[Pineapple_between1k2k]c271825/f1p3/1905	NA	NA	NA	K13201//nucleolysin TIA-1/TIAR	NA
[Pineapple_between1k2k]c218020/f1p1/2371	GO:0031410//cytoplasmic vesicle	GO:0016876//ligase activity, forming aminoacyl-tRNA and related compounds;GO:0015926//glucosidase activity;GO:0032559//adenyl ribonucleotide binding	GO:0044238//primary metabolic process	K05349//beta-glucosidase [EC:3.2.1.21]	NA
[Pineapple_between1k2k]c413024/f1p6/2151	NA	NA	NA	K10268//F-box and leucine-rich repeat protein 2/20	NA
[Pineapple_between1k2k]c65464/f1p1/2092	GO:0043231//intracellular membrane-bounded organelle	NA	NA	NA	NA
[Pineapple_between2kand3k]c63653/f4p4/3185	NA	NA	NA	K13457//disease resistance protein RPM1	NA
[Pineapple_below1k]c25637/f1p0/514	GO:0031224//intrinsic component of membrane	GO:0015101//organic cation transmembrane transporter activity	GO:0015696//ammonium transport	K03320//ammonium transporter, Amt family	NA
[Pineapple_above3k]c10455/f1p1/1462	NA	NA	NA	K16284//E3 ubiquitin-protein ligase SIS3 [EC:2.3.2.27]	gi|734327958|gb|KHN05820.1|//E3 ubiquitin-protein ligase SIS3 [Glycine soja]
[Pineapple_between2kand3k]c323830/f2p1/3262	NA	NA	NA	K13420//LRR receptor-like serine/threonine-protein kinase FLS2 [EC:2.7.11.1]	NA
[Pineapple_below1k]c64953/f1p1/433	NA	NA	NA	K04078//chaperonin GroES	NA
[Pineapple_between2kand3k]c80550/f2p2/2862	NA	NA	NA	K14805//ATP-dependent RNA helicase DDX24/MAK5 [EC:3.6.4.13]	NA
[Pineapple_between1k2k]c219418/f1p3/1804	NA	NA	GO:0006810//transport	K12392//AP-1 complex subunit beta-1	NA
[Pineapple_below1k]c100230/f1p1/809	NA	NA	NA	K13484//5-hydroxyisourate hydrolase / 2-oxo-4-hydroxy-4-carboxy-5-ureidoimidazoline decarboxylase [EC:3.5.2.17 4.1.1.97];K15601//lysine-specific demethylase 3 [EC:1.14.11.-]	NA
[Pineapple_below1k]c65429/f1p3/521	GO:0043232//intracellular non-membrane-bounded organelle;GO:0043234//protein complex	GO:0005515//protein binding	GO:0008154//actin polymerization or depolymerization;GO:0000904//cell morphogenesis involved in differentiation	K05752//chromosome 3 open reading frame 10;K01414//oligopeptidase A [EC:3.4.24.70]	NA
[Pineapple_between1k2k]c546225/f2p2/2029	NA	NA	NA	K10406//kinesin family member C2/C3	NA
[Pineapple_between1k2k]c12403/f1p3/2145	NA	NA	NA	K15402//fatty acid omega-hydroxylase [EC:1.14.-.-]	NA
[Pineapple_below1k]c26410/f1p1/558	GO:0043231//intracellular membrane-bounded organelle	GO:0005515//protein binding	GO:0009755//hormone-mediated signaling pathway	K14484//auxin-responsive protein IAA	NA
[Pineapple_below1k]c47824/f3p17/579	NA	NA	NA	K17969//mitochondrial fission 1 protein	NA
[Pineapple_between1k2k]c341143/f1p1/1397	NA	GO:0003677//DNA binding	GO:0006351//transcription, DNA-templated	K09260//MADS-box transcription enhancer factor 2A	NA
[Pineapple_below1k]c50160/f3p10/885	GO:0031410//cytoplasmic vesicle	GO:0016787//hydrolase activity	GO:0005975//carbohydrate metabolic process	K08235//xyloglucan:xyloglucosyl transferase [EC:2.4.1.207]	NA
[Pineapple_between2kand3k]c303922/f1p1/3225	NA	NA	NA	K17609//nucleoredoxin [EC:1.8.1.8]	NA
[Pineapple_between2kand3k]c357809/f1p1/2620	NA	NA	NA	K20478//golgin subfamily B member 1	NA
[Pineapple_below1k]c47972/f3p4/746	NA	NA	NA	K09705//uncharacterized protein	NA
[Pineapple_below1k]c39658/f1p0/751	NA	GO:0016703//oxidoreductase activity, acting on single donors with incorporation of molecular oxygen, incorporation of one atom of oxygen (internal monooxygenases or internal mixed function oxidases)	GO:0008152//metabolic process	K01904//4-coumarate--CoA ligase [EC:6.2.1.12]	NA
[Pineapple_below1k]c20811/f1p1/722	NA	NA	NA	K05609//ubiquitin carboxyl-terminal hydrolase L3 [EC:3.4.19.12]	NA
[Pineapple_above3k]c29963/f1p1/3833	NA	NA	NA	K20181//vacuolar protein sorting-associated protein 18	NA
[Pineapple_between2kand3k]c84775/f1p1/2966	NA	NA	NA	K08472//mlo protein	NA
[Pineapple_between1k2k]c295819/f3p2/1680	NA	NA	NA	K07374//tubulin alpha	NA
[Pineapple_between2kand3k]c257531/f1p1/2650	NA	NA	NA	K01689//enolase [EC:4.2.1.11]	NA
[Pineapple_between1k2k]c486996/f1p1/1927	NA	NA	NA	K11290//template-activating factor I	NA
[Pineapple_below1k]c8972/f3p39/733	GO:0043229//intracellular organelle	NA	NA	K11251//histone H2A	NA
[Pineapple_between2kand3k]c1685/f16p27/2829	NA	GO:0032559//adenyl ribonucleotide binding;GO:0042623//ATPase activity, coupled	NA	K12835//ATP-dependent RNA helicase DDX42 [EC:3.6.4.13]	NA
[Pineapple_between2kand3k]c137375/f1p1/3119	NA	NA	NA	K03515//DNA repair protein REV1 [EC:2.7.7.-]	NA
[Pineapple_between2kand3k]c107795/f1p1/3410	NA	NA	NA	K17710//pentatricopeptide repeat domain-containing protein 1	NA
[Pineapple_between2kand3k]c222834/f1p1/2961	NA	GO:0046872//metal ion binding	NA	K11982//E3 ubiquitin-protein ligase RNF115/126 [EC:2.3.2.27];K19041//E3 ubiquitin-protein ligase RNF38/44 [EC:2.3.2.27]	NA
[Pineapple_between2kand3k]c207560/f12p4/2569	NA	NA	NA	K03255//protein TIF31	NA
[Pineapple_between1k2k]c262768/f1p1/2063	NA	GO:0003824//catalytic activity	NA	K04730//interleukin-1 receptor-associated kinase 1 [EC:2.7.11.1]	NA
[Pineapple_below1k]c5743/f2p0/512	NA	NA	NA	K12622//U6 snRNA-associated Sm-like protein LSm3	NA
[Pineapple_between1k2k]c545732/f3p3/1789	NA	NA	NA	K08770//ubiquitin C	NA
[Pineapple_between2kand3k]c45089/f3p3/2831	NA	NA	NA	K00327//NADPH-ferrihemoprotein reductase [EC:1.6.2.4]	NA
[Pineapple_above3k]c10670/f1p1/1208	NA	NA	NA	K13123//G patch domain-containing protein 1	gi|672118431|ref|XP_008782424.1|//PREDICTED: LOW QUALITY PROTEIN: G patch domain-containing protein 1 [Phoenix dactylifera]
[Pineapple_below1k]c14266/f1p20/587	GO:0005856//cytoskeleton	GO:0008092//cytoskeletal protein binding	GO:0007010//cytoskeleton organization	K05759//profilin	NA
[Pineapple_between2kand3k]c65640/f1p1/3200	NA	NA	NA	K03553//recombination protein RecA	NA
[Pineapple_between1k2k]c609546/f1p1/966	NA	NA	NA	K00695//sucrose synthase [EC:2.4.1.13]	NA
[Pineapple_between2kand3k]c131236/f1p1/3276	NA	NA	NA	K19613//leucine-rich repeat protein SHOC2;K15078//structure-specific endonuclease subunit SLX1 [EC:3.6.1.-]	NA
[Pineapple_between1k2k]c29690/f1p2/2120	NA	NA	NA	K13800//UMP-CMP kinase [EC:2.7.4.- 2.7.4.14]	NA
[Pineapple_between2kand3k]c61021/f1p1/2798	NA	NA	NA	K00962//polyribonucleotide nucleotidyltransferase [EC:2.7.7.8];K18577//mannosylglycoprotein endo-beta-mannosidase [EC:3.2.1.152];K13415//protein brassinosteroid insensitive 1 [EC:2.7.10.1 2.7.11.1]	NA
[Pineapple_between2kand3k]c117075/f1p1/2728	NA	NA	NA	K15407//queuine tRNA-ribosyltransferase subunit QTRTD1 [EC:2.4.2.29]	NA
[Pineapple_between1k2k]c602956/f1p4/1845	NA	GO:0043167//ion binding;GO:0016798//hydrolase activity, acting on glycosyl bonds	GO:0044238//primary metabolic process	K05350//beta-glucosidase [EC:3.2.1.21]	NA
[Pineapple_below1k]c15587/f1p1/623	GO:0031224//intrinsic component of membrane;GO:0044424//intracellular part	GO:0016491//oxidoreductase activity	GO:0044238//primary metabolic process	K10258//very-long-chain enoyl-CoA reductase [EC:1.3.1.93]	NA
[Pineapple_between2kand3k]c64931/f1p1/2958	NA	NA	NA	K00620//glutamate N-acetyltransferase / amino-acid N-acetyltransferase [EC:2.3.1.35 2.3.1.1];K18195//rhamnogalacturonan endolyase [EC:4.2.2.23];K18577//mannosylglycoprotein endo-beta-mannosidase [EC:3.2.1.152]	NA
[Pineapple_between1k2k]c324007/f4p2/1683	NA	NA	NA	K01381//saccharopepsin [EC:3.4.23.25]	NA
[Pineapple_below1k]c15707/f2p8/704	NA	NA	NA	K12845//U4/U6 small nuclear ribonucleoprotein SNU13	NA
[Pineapple_between2kand3k]c140357/f1p1/2821	NA	NA	NA	K09872//aquaporin PIP	NA
[Pineapple_between1k2k]c101161/f2p2/1998	NA	NA	NA	K10523//speckle-type POZ protein	NA
[Pineapple_between1k2k]c39573/f1p1/2080	NA	NA	NA	K10807//ribonucleoside-diphosphate reductase subunit M1 [EC:1.17.4.1]	NA
[Pineapple_between2kand3k]c25802/f1p1/3108	NA	NA	NA	K13456//RPM1-interacting protein 4	NA
[Pineapple_between2kand3k]c110887/f1p1/3109	NA	NA	NA	K13024//inositol-hexakisphosphate/diphosphoinositol-pentakisphosphate 1-kinase [EC:2.7.4.24];K13336//peroxin-3;K00963//UTP--glucose-1-phosphate uridylyltransferase [EC:2.7.7.9];K14805//ATP-dependent RNA helicase DDX24/MAK5 [EC:3.6.4.13]	NA
[Pineapple_between2kand3k]c91257/f1p1/2818	NA	NA	NA	K04733//interleukin-1 receptor-associated kinase 4 [EC:2.7.11.1];K04730//interleukin-1 receptor-associated kinase 1 [EC:2.7.11.1]	NA
[Pineapple_between2kand3k]c327746/f2p2/2763	NA	GO:0016779//nucleotidyltransferase activity	NA	K12447//UDP-sugar pyrophosphorylase [EC:2.7.7.64]	NA
[Pineapple_between1k2k]c248114/f1p2/2092	NA	GO:0016787//hydrolase activity	NA	K01114//phospholipase C [EC:3.1.4.3]	NA
[Pineapple_below1k]c36164/f1p1/558	NA	GO:0032559//adenyl ribonucleotide binding	GO:0006796//phosphate-containing compound metabolic process	K10572//inositol-pentakisphosphate 2-kinase [EC:2.7.1.158]	NA
[Pineapple_between2kand3k]c306827/f1p1/2794	NA	NA	NA	K14006//protein transport protein SEC23;K04730//interleukin-1 receptor-associated kinase 1 [EC:2.7.11.1];K08242//24-methylenesterol C-methyltransferase [EC:2.1.1.143]	NA
[Pineapple_above3k]c27619/f1p1/3386	NA	NA	NA	K11426//SET and MYND domain-containing protein	NA
[Pineapple_between2kand3k]c60266/f1p1/2805	NA	NA	NA	K18108//(-)-alpha-terpineol synthase [EC:4.2.3.111]	NA
[Pineapple_between1k2k]c368068/f1p1/1743	NA	NA	NA	K03252//translation initiation factor 3 subunit C;K19995//secretory carrier-associated membrane protein	NA
[Pineapple_between1k2k]c7332/f1p1/2167	NA	NA	NA	K10268//F-box and leucine-rich repeat protein 2/20;K10280//F-box and leucine-rich repeat protein 14	NA
[Pineapple_between2kand3k]c49371/f1p1/2757	NA	GO:0034061//DNA polymerase activity;GO:0016891//endoribonuclease activity, producing 5'-phosphomonoesters;GO:0005402//cation:sugar symporter activity;GO:0003676//nucleic acid binding	GO:0008643//carbohydrate transport;GO:0006260//DNA replication	K06883//uncharacterized protein;K08064//nuclear transcription factor Y, alpha	NA
[Pineapple_between2kand3k]c145564/f1p1/3232	NA	NA	NA	K14007//protein transport protein SEC24;K01301//N-acetylated-alpha-linked acidic dipeptidase [EC:3.4.17.21];K05658//ATP-binding cassette, subfamily B (MDR/TAP), member 1 [EC:3.6.3.44]	NA
[Pineapple_between1k2k]c165349/f2p1/1899	NA	NA	NA	K13201//nucleolysin TIA-1/TIAR	NA
[Pineapple_between1k2k]c623254/f1p1/825	NA	NA	NA	K16292//KDEL-tailed cysteine endopeptidase [EC:3.4.22.-]	NA
[Pineapple_above3k]c15464/f1p1/3117	NA	NA	NA	K14411//RNA-binding protein Musashi	gi|743830880|ref|XP_010934534.1|//PREDICTED: protein IQ-DOMAIN 32 [Elaeis guineensis]
[Pineapple_below1k]c14074/f1p6/765	GO:0043231//intracellular membrane-bounded organelle	NA	NA	K08770//ubiquitin C	NA
[Pineapple_between1k2k]c309899/f1p7/2298	NA	NA	NA	K08679//UDP-glucuronate 4-epimerase [EC:5.1.3.6]	NA
[Pineapple_between1k2k]c128544/f2p2/2000	NA	NA	NA	K00901//diacylglycerol kinase (ATP) [EC:2.7.1.107]	NA
[Pineapple_between1k2k]c53980/f1p1/1455	NA	NA	NA	K03004//DNA-directed RNA polymerase I subunit RPA43	NA
[Pineapple_below1k]c124420/f1p1/616	NA	NA	NA	K02128//F-type H+-transporting ATPase subunit c	NA
[Pineapple_below1k]c39130/f1p0/717	NA	NA	NA	K14496//abscisic acid receptor PYR/PYL family	NA
[Pineapple_between1k2k]c315518/f1p1/2158	NA	NA	NA	K19755//radial spoke head protein 1;K00889//1-phosphatidylinositol-4-phosphate 5-kinase [EC:2.7.1.68]	NA
[Pineapple_between2kand3k]c8184/f1p1/3557	GO:0016020//membrane	GO:0000166//nucleotide binding;GO:0004672//protein kinase activity;GO:0016491//oxidoreductase activity	GO:0008152//metabolic process	K00924;K04733//interleukin-1 receptor-associated kinase 4 [EC:2.7.11.1]	NA
[Pineapple_between1k2k]c88643/f2p2/2073	NA	NA	NA	K05909//laccase [EC:1.10.3.2]	NA
[Pineapple_above3k]c23940/f1p1/2286	NA	NA	NA	K13161//heterogeneous nuclear ribonucleoprotein R	NA
[Pineapple_above3k]c2894/f1p3/3626	NA	NA	NA	K01535//H+-transporting ATPase [EC:3.6.3.6]	gi|672169732|ref|XP_008804905.1|//PREDICTED: plasma membrane ATPase-like [Phoenix dactylifera]
[Pineapple_between1k2k]c549679/f1p1/1649	GO:0032991//macromolecular complex;GO:0015630//microtubule cytoskeleton	GO:0032561//guanyl ribonucleotide binding;GO:0017111//nucleoside-triphosphatase activity	GO:0007017//microtubule-based process;GO:0009207//purine ribonucleoside triphosphate catabolic process;GO:0043623//cellular protein complex assembly	K07374//tubulin alpha	NA
[Pineapple_between1k2k]c260682/f2p2/1619	NA	NA	NA	K14794//ribosomal RNA-processing protein 12;K14412//alpha-1,4-fucosyltransferase [EC:2.4.1.65];K12309//beta-galactosidase [EC:3.2.1.23]	NA
[Pineapple_between2kand3k]c296055/f1p1/2849	NA	NA	NA	K05909//laccase [EC:1.10.3.2];K01188//beta-glucosidase [EC:3.2.1.21];K00620//glutamate N-acetyltransferase / amino-acid N-acetyltransferase [EC:2.3.1.35 2.3.1.1]	NA
[Pineapple_below1k]c1782/f3p6/842	NA	NA	NA	K19476//vacuolar protein sorting-associated protein IST1;K11426//SET and MYND domain-containing protein	NA
[Pineapple_between2kand3k]c197338/f1p1/3184	NA	NA	NA	K03020//DNA-directed RNA polymerases I and III subunit RPAC2	NA
[Pineapple_between1k2k]c210979/f1p1/1809	NA	NA	NA	K13099//CD2 antigen cytoplasmic tail-binding protein 2	NA
[Pineapple_between1k2k]c172544/f1p1/2099	NA	NA	NA	K05696//tyrosine-protein phosphatase non-receptor type 1 [EC:3.1.3.48];K16667//receptor-type tyrosine-protein phosphatase gamma [EC:3.1.3.48];K18039//tyrosine-protein phosphatase non-receptor type 20 [EC:3.1.3.48]	NA
[Pineapple_between1k2k]c257871/f1p1/1743	GO:0016469//proton-transporting two-sector ATPase complex	GO:0015077//monovalent inorganic cation transmembrane transporter activity	GO:0015988//energy coupled proton transmembrane transport, against electrochemical gradient	K02154//V-type H+-transporting ATPase subunit a	NA
[Pineapple_below1k]c11441/f4p0/747	GO:0043231//intracellular membrane-bounded organelle	NA	NA	NA	NA
[Pineapple_between2kand3k]c330102/f1p1/2982	NA	NA	NA	K00695//sucrose synthase [EC:2.4.1.13]	NA
[Pineapple_between2kand3k]c79507/f2p2/3139	NA	NA	NA	K15172//transcription elongation factor SPT5;K07560//D-tyrosyl-tRNA(Tyr) deacylase [EC:3.1.-.-]	NA
[Pineapple_between1k2k]c474645/f3p2/1982	NA	NA	NA	K01792//glucose-6-phosphate 1-epimerase [EC:5.1.3.15]	NA
[Pineapple_below1k]c71562/f1p1/428	GO:0044464//cell part	NA	GO:0048193//Golgi vesicle transport	K20301//trafficking protein particle complex subunit 2	NA
[Pineapple_between1k2k]c123596/f1p1/1701	GO:0032991//macromolecular complex;GO:0015630//microtubule cytoskeleton	GO:0032561//guanyl ribonucleotide binding;GO:0017111//nucleoside-triphosphatase activity	GO:0007017//microtubule-based process;GO:0009207//purine ribonucleoside triphosphate catabolic process;GO:0043623//cellular protein complex assembly	K07374//tubulin alpha	NA
[Pineapple_above3k]c18929/f1p1/817	NA	NA	NA	NA	gi|695070476|ref|XP_009382266.1|//PREDICTED: titin-like [Musa acuminata subsp. malaccensis]
[Pineapple_below1k]c14881/f1p1/358	NA	NA	NA	K06962//uncharacterized protein	NA
[Pineapple_between2kand3k]c83713/f1p1/3287	NA	NA	NA	K01087//trehalose 6-phosphate phosphatase [EC:3.1.3.12]	NA
[Pineapple_between1k2k]c24662/f3p21/1976	GO:0005746//mitochondrial respiratory chain	GO:0015002//heme-copper terminal oxidase activity	GO:0022904//respiratory electron transport chain;GO:0065003//macromolecular complex assembly;GO:0006783//heme biosynthetic process	K02259//cytochrome c oxidase assembly protein subunit 15	NA
[Pineapple_below1k]c40373/f1p1/457	GO:0043231//intracellular membrane-bounded organelle	GO:0005515//protein binding	GO:0009987//cellular process	K11247//endophilin-A	NA
[Pineapple_between1k2k]c162065/f2p2/2016	NA	NA	NA	K17592//sacsin	NA
[Pineapple_between1k2k]c5732/f1p10/2224	GO:0044464//cell part	GO:0046872//metal ion binding	NA	K20032//palmitoyltransferase ZDHHC13/17 [EC:2.3.1.225]	NA
[Pineapple_between1k2k]c605516/f1p5/1757	NA	GO:0003824//catalytic activity;GO:0005488//binding	NA	K03231//elongation factor 1-alpha	NA
[Pineapple_below1k]c56075/f1p1/555	NA	GO:0005504//fatty acid binding	NA	K08762//diazepam-binding inhibitor (GABA receptor modulator, acyl-CoA-binding protein)	NA
[Pineapple_between1k2k]c9427/f29p29/1735	NA	NA	NA	K13496//UDP-glucosyl transferase 73C [EC:2.4.1.-];K14595//abscisate beta-glucosyltransferase [EC:2.4.1.263]	NA
[Pineapple_between1k2k]c5227/f12p56/2062	NA	NA	NA	K10352//myosin heavy chain;K12619//5'-3' exoribonuclease 2 [EC:3.1.13.-]	NA
[Pineapple_between2kand3k]c91669/f1p1/3509	NA	NA	NA	K03006//DNA-directed RNA polymerase II subunit RPB1 [EC:2.7.7.6];K01456//peptide-N4-(N-acetyl-beta-glucosaminyl)asparagine amidase [EC:3.5.1.52]	NA
[Pineapple_between1k2k]c61710/f1p1/1964	NA	NA	NA	K05359//arogenate/prephenate dehydratase [EC:4.2.1.91 4.2.1.51]	NA
[Pineapple_between1k2k]c610291/f1p3/1831	NA	NA	NA	K01580//glutamate decarboxylase [EC:4.1.1.15]	NA
[Pineapple_between1k2k]c39413/f1p1/1685	NA	NA	NA	K02950//small subunit ribosomal protein S12	NA
[Pineapple_between1k2k]c157256/f1p1/2033	NA	NA	NA	K00967//ethanolamine-phosphate cytidylyltransferase [EC:2.7.7.14]	NA
[Pineapple_below1k]c22357/f1p1/629	GO:0043231//intracellular membrane-bounded organelle	GO:0005515//protein binding	GO:0009755//hormone-mediated signaling pathway	K14484//auxin-responsive protein IAA	NA
[Pineapple_between2kand3k]c372773/f1p1/1592	NA	NA	NA	K08238//xyloglucan 6-xylosyltransferase [EC:2.4.2.39]	NA
[Pineapple_below1k]c118845/f8p6/646	GO:0043231//intracellular membrane-bounded organelle	NA	NA	K12403//AP-4 complex subunit sigma-1	NA
[Pineapple_between1k2k]c25721/f1p1/1882	NA	NA	NA	K14011//UBX domain-containing protein 6	NA
[Pineapple_above3k]c5197/f2p2/3983	NA	NA	NA	K13024//inositol-hexakisphosphate/diphosphoinositol-pentakisphosphate 1-kinase [EC:2.7.4.24];K16196//eukaryotic translation initiation factor 2-alpha kinase 4 [EC:2.7.11.1];K13336//peroxin-3	gi|590568709|ref|XP_007010873.1|//Uncharacterized protein TCM_044868 [Theobroma cacao]
[Pineapple_between2kand3k]c107014/f2p2/3389	NA	NA	NA	K14842//ribosome biogenesis protein NSA2;K16196//eukaryotic translation initiation factor 2-alpha kinase 4 [EC:2.7.11.1];K10742//DNA replication ATP-dependent helicase Dna2 [EC:3.6.4.12];K03942//NADH dehydrogenase (ubiquinone) flavoprotein 1 [EC:1.6.5.3 1.6.99.3];K00566//tRNA-specific 2-thiouridylase [EC:2.8.1.-]	NA
[Pineapple_below1k]c20534/f1p5/577	NA	NA	NA	K02128//F-type H+-transporting ATPase subunit c	NA
[Pineapple_between1k2k]c213970/f1p1/1716	NA	NA	NA	K01262//Xaa-Pro aminopeptidase [EC:3.4.11.9]	NA
[Pineapple_between2kand3k]c349431/f1p2/3251	NA	NA	NA	K17604//zinc finger SWIM domain-containing protein 3	NA
[Pineapple_between1k2k]c418974/f1p1/1867	NA	NA	NA	K05681//ATP-binding cassette, subfamily G (WHITE), member 2	NA
[Pineapple_between1k2k]c482617/f1p3/1579	NA	GO:0016787//hydrolase activity	GO:0044238//primary metabolic process	K10396//kinesin family member 5;K01206//alpha-L-fucosidase [EC:3.2.1.51]	NA
[Pineapple_between1k2k]c13321/f1p2/1805	NA	GO:0016740//transferase activity	NA	K00737//beta-1,4-mannosyl-glycoprotein beta-1,4-N-acetylglucosaminyltransferase [EC:2.4.1.144]	NA
[Pineapple_between2kand3k]c266825/f1p1/3108	NA	NA	NA	K11367//chromodomain-helicase-DNA-binding protein 1 [EC:3.6.4.12]	NA
[Pineapple_below1k]c21497/f4p0/602	GO:0043231//intracellular membrane-bounded organelle	NA	NA	NA	NA
[Pineapple_below1k]c44289/f1p1/554	NA	GO:0005092//GDP-dissociation inhibitor activity	GO:0033124//regulation of GTP catabolic process;GO:0006810//transport	K17255//Rab GDP dissociation inhibitor	NA
[Pineapple_between1k2k]c133382/f1p2/2195	NA	NA	NA	K04733//interleukin-1 receptor-associated kinase 4 [EC:2.7.11.1];K04730//interleukin-1 receptor-associated kinase 1 [EC:2.7.11.1]	NA
[Pineapple_below1k]c46875/f2p7/668	NA	NA	GO:0050896//response to stimulus	K19765//heat shock factor-binding protein 1	NA
[Pineapple_below1k]c74752/f1p1/620	NA	NA	NA	K08770//ubiquitin C	NA
[Pineapple_between1k2k]c503860/f1p1/2248	GO:0044424//intracellular part	GO:0008135//translation factor activity, nucleic acid binding;GO:0032561//guanyl ribonucleotide binding;GO:0017111//nucleoside-triphosphatase activity;GO:0016772//transferase activity, transferring phosphorus-containing groups	GO:0006412//translation;GO:0009207//purine ribonucleoside triphosphate catabolic process	K03231//elongation factor 1-alpha	NA
[Pineapple_between1k2k]c204412/f1p2/1996	NA	NA	NA	K08762//diazepam-binding inhibitor (GABA receptor modulator, acyl-CoA-binding protein)	NA
[Pineapple_between2kand3k]c286624/f94p78/3435	NA	NA	NA	K05579//NAD(P)H-quinone oxidoreductase subunit H [EC:1.6.5.3];K05572//NAD(P)H-quinone oxidoreductase subunit 1 [EC:1.6.5.3]	NA
[Pineapple_between2kand3k]c269696/f1p1/2852	NA	NA	NA	K19613//leucine-rich repeat protein SHOC2;K15078//structure-specific endonuclease subunit SLX1 [EC:3.6.1.-]	NA
[Pineapple_between1k2k]c504582/f2p1/1781	NA	GO:0032559//adenyl ribonucleotide binding;GO:0042623//ATPase activity, coupled	NA	K14777//ATP-dependent RNA helicase DDX47/RRP3 [EC:3.6.4.13]	NA
[Pineapple_between1k2k]c618422/f1p1/787	NA	NA	NA	K12946//signal peptidase complex subunit 1 [EC:3.4.-.-]	NA
[Pineapple_between1k2k]c527958/f1p1/1489	NA	NA	NA	K18756//protein bicaudal C	NA
[Pineapple_between1k2k]c351456/f3p4/1973	NA	NA	NA	K01255//leucyl aminopeptidase [EC:3.4.11.1]	NA
[Pineapple_below1k]c12657/f1p1/732	GO:0043231//intracellular membrane-bounded organelle	NA	GO:0009725//response to hormone	NA	NA
[Pineapple_between2kand3k]c171440/f1p1/2669	NA	NA	NA	K19996//phosphatidylinositol transfer protein SFH5;K02433//aspartyl-tRNA(Asn)/glutamyl-tRNA(Gln) amidotransferase subunit A [EC:6.3.5.6 6.3.5.7]	NA
[Pineapple_between1k2k]c419075/f1p1/2044	NA	NA	NA	K20102//YTH domain-containing family protein	NA
[Pineapple_below1k]c56887/f1p1/757	NA	GO:0043169//cation binding	NA	NA	NA
[Pineapple_above3k]c16520/f1p1/517	NA	NA	NA	K06196//cytochrome c-type biogenesis protein	gi|728815037|gb|KHG01712.1|//Cytochrome c-type biogenesis ccda-like chloroplastic protein 2 [Gossypium arboreum]
[Pineapple_between1k2k]c60545/f1p1/2274	GO:0030119//AP-type membrane coat adaptor complex;GO:0016023//cytoplasmic membrane-bounded vesicle	NA	GO:0015031//protein transport	K20471//coatomer subunit delta	NA
[Pineapple_between1k2k]c362917/f1p1/2152	NA	NA	NA	K02984//small subunit ribosomal protein S3Ae;K13420//LRR receptor-like serine/threonine-protein kinase FLS2 [EC:2.7.11.1]	NA
[Pineapple_between2kand3k]c373937/f1p1/2111	NA	NA	GO:0006412//translation	K01883//cysteinyl-tRNA synthetase [EC:6.1.1.16]	NA
[Pineapple_below1k]c5469/f2p5/668	GO:0043231//intracellular membrane-bounded organelle;GO:0005839//proteasome core complex	GO:0004175//endopeptidase activity	GO:0019941//modification-dependent protein catabolic process	K02730//20S proteasome subunit alpha 1 [EC:3.4.25.1]	NA
[Pineapple_between1k2k]c190691/f1p1/1444	GO:0030312//external encapsulating structure	GO:0004091;GO:0030234//enzyme regulator activity	GO:0071555//cell wall organization	K01051//pectinesterase [EC:3.1.1.11]	NA
[Pineapple_between1k2k]c122626/f1p1/2098	NA	NA	NA	K08472//mlo protein	NA
[Pineapple_between2kand3k]c82456/f1p1/3272	NA	NA	NA	K12670//oligosaccharyltransferase complex subunit beta	NA
[Pineapple_below1k]c51312/f1p1/852	GO:0031224//intrinsic component of membrane	GO:0046872//metal ion binding;GO:0042625//ATPase activity, coupled to transmembrane movement of ions;GO:0032559//adenyl ribonucleotide binding;GO:0005548//phospholipid transporter activity	GO:0006869//lipid transport;GO:0009206//purine ribonucleoside triphosphate biosynthetic process	K01530//phospholipid-translocating ATPase [EC:3.6.3.1]	NA
[Pineapple_below1k]c14364/f2p13/769	NA	NA	NA	K10802//high mobility group protein B1;K11296//high mobility group protein B3	NA
[Pineapple_between2kand3k]c91338/f4p13/2807	NA	NA	NA	K14439//SWI/SNF-related matrix-associated actin-dependent regulator of chromatin subfamily A containing DEAD/H box 1 [EC:3.6.4.12]	NA
[Pineapple_between1k2k]c99330/f1p3/1776	NA	NA	NA	K08900//mitochondrial chaperone BCS1	NA
[Pineapple_between1k2k]c598767/f2p2/1803	GO:0044424//intracellular part	GO:0016765//transferase activity, transferring alkyl or aryl (other than methyl) groups;GO:0046872//metal ion binding;GO:0032559//adenyl ribonucleotide binding	GO:0044237//cellular metabolic process	K00789//S-adenosylmethionine synthetase [EC:2.5.1.6]	NA
[Pineapple_between1k2k]c323267/f1p1/2048	NA	NA	NA	K00924	NA
[Pineapple_below1k]c24849/f5p5/712	GO:0044424//intracellular part	GO:0016209//antioxidant activity;GO:0043169//cation binding;GO:0003824//catalytic activity	GO:0072593//reactive oxygen species metabolic process	K04565//superoxide dismutase, Cu-Zn family [EC:1.15.1.1]	NA
[Pineapple_between2kand3k]c172908/f1p1/2717	NA	NA	NA	K01783//ribulose-phosphate 3-epimerase [EC:5.1.3.1]	NA
[Pineapple_between1k2k]c412630/f1p6/1899	NA	NA	NA	K06027//vesicle-fusing ATPase [EC:3.6.4.6];K10457//kelch-like protein 20	NA
[Pineapple_between2kand3k]c342966/f1p1/2606	NA	NA	NA	K09142//uncharacterized protein	NA
[Pineapple_between2kand3k]c46212/f2p2/2954	NA	NA	NA	K11426//SET and MYND domain-containing protein	NA
[Pineapple_below1k]c25255/f1p0/702	NA	NA	NA	K08737//DNA mismatch repair protein MSH6	NA
[Pineapple_between2kand3k]c112293/f2p1/2845	NA	NA	NA	K17604//zinc finger SWIM domain-containing protein 3	NA
[Pineapple_between1k2k]c69653/f1p1/2052	NA	NA	NA	K18195//rhamnogalacturonan endolyase [EC:4.2.2.23];K18577//mannosylglycoprotein endo-beta-mannosidase [EC:3.2.1.152]	NA
[Pineapple_between1k2k]c123531/f2p2/1613	NA	GO:0003676//nucleic acid binding	NA	K14945//protein quaking	NA
[Pineapple_below1k]c27538/f1p1/347	NA	NA	NA	K15448//multifunctional methyltransferase subunit TRM112	NA
[Pineapple_between1k2k]c40660/f1p1/1961	NA	NA	NA	K19366//spartin	NA
[Pineapple_between1k2k]c544848/f2p1/1596	NA	GO:0016832//aldehyde-lyase activity	GO:0006007//glucose catabolic process	K01623//fructose-bisphosphate aldolase, class I [EC:4.1.2.13]	NA
[Pineapple_below1k]c11138/f1p1/738	GO:0043231//intracellular membrane-bounded organelle;GO:0000785//chromatin	GO:0003676//nucleic acid binding	GO:0034728//nucleosome organization	K11253//histone H3	NA
[Pineapple_below1k]c34987/f2p2/688	GO:0031410//cytoplasmic vesicle;GO:0044432//endoplasmic reticulum part	GO:0046872//metal ion binding;GO:0005515//protein binding	GO:0044267//cellular protein metabolic process;GO:0032501//multicellular organismal process;GO:0006874//cellular calcium ion homeostasis	K08057//calreticulin	NA
[Pineapple_between2kand3k]c107518/f1p1/3177	NA	GO:0005488//binding	NA	K10878//meiotic recombination protein SPO11	NA
[Pineapple_below1k]c72691/f1p1/718	NA	NA	NA	K02976//small subunit ribosomal protein S26e	NA
[Pineapple_between1k2k]c545800/f1p1/1778	NA	NA	NA	K03231//elongation factor 1-alpha	NA
[Pineapple_below1k]c11586/f1p4/679	GO:0016020//membrane;GO:0043231//intracellular membrane-bounded organelle;GO:0015630//microtubule cytoskeleton;GO:0044444//cytoplasmic part;GO:0031461//cullin-RING ubiquitin ligase complex	GO:0005488//binding	GO:0000087//mitotic M phase;GO:0007126//meiotic nuclear division;GO:0000018//regulation of DNA recombination;GO:0019941//modification-dependent protein catabolic process;GO:0010038//response to metal ion	K03094//S-phase kinase-associated protein 1	NA
[Pineapple_above3k]c2102/f1p1/3513	NA	NA	NA	K11000//callose synthase [EC:2.4.1.-]	gi|672135092|ref|XP_008791208.1|//PREDICTED: callose synthase 7-like isoform X1 [Phoenix dactylifera]
[Pineapple_above3k]c33663/f19p26/876	NA	NA	NA	K02883//large subunit ribosomal protein L18e;K11855//ubiquitin carboxyl-terminal hydrolase 36/42 [EC:3.4.19.12]	NA
[Pineapple_above3k]c3617/f2p1/2063	NA	NA	NA	K12666//oligosaccharyltransferase complex subunit alpha (ribophorin I)	gi|242037081|ref|XP_002465935.1|//hypothetical protein SORBIDRAFT_01g048520 [Sorghum bicolor]
[Pineapple_between1k2k]c617042/f1p1/1577	GO:0043232//intracellular non-membrane-bounded organelle	GO:0032559//adenyl ribonucleotide binding	NA	K10355//actin, other eukaryote	NA
[Pineapple_between2kand3k]c110386/f1p1/3194	NA	NA	NA	K14440//SWI/SNF-related matrix-associated actin-dependent regulator of chromatin subfamily A-like protein 1 [EC:3.6.4.12]	NA
[Pineapple_between1k2k]c211048/f1p2/1600	NA	NA	NA	K00559//sterol 24-C-methyltransferase [EC:2.1.1.41]	NA
[Pineapple_between1k2k]c137442/f6p4/1572	NA	NA	NA	K16292//KDEL-tailed cysteine endopeptidase [EC:3.4.22.-];K01365//cathepsin L [EC:3.4.22.15]	NA
[Pineapple_between1k2k]c360214/f2p2/2079	NA	NA	NA	K02109//F-type H+-transporting ATPase subunit b	NA
[Pineapple_between2kand3k]c46301/f1p1/2679	NA	NA	NA	K00029//malate dehydrogenase (oxaloacetate-decarboxylating)(NADP+) [EC:1.1.1.40]	NA
[Pineapple_between1k2k]c71965/f1p1/1581	GO:0043231//intracellular membrane-bounded organelle	NA	NA	K02956//small subunit ribosomal protein S15	NA
[Pineapple_between1k2k]c59836/f1p1/1668	GO:0030312//external encapsulating structure;GO:0031410//cytoplasmic vesicle;GO:0005576//extracellular region	GO:0016758//transferase activity, transferring hexosyl groups;GO:0016798//hydrolase activity, acting on glycosyl bonds	GO:0044042//glucan metabolic process	K08235//xyloglucan:xyloglucosyl transferase [EC:2.4.1.207]	NA
[Pineapple_between1k2k]c198485/f1p2/1778	NA	NA	NA	K08770//ubiquitin C	NA
[Pineapple_between1k2k]c19481/f1p2/2075	GO:0044424//intracellular part	GO:0008135//translation factor activity, nucleic acid binding;GO:0032561//guanyl ribonucleotide binding;GO:0017111//nucleoside-triphosphatase activity;GO:0016772//transferase activity, transferring phosphorus-containing groups	GO:0006412//translation;GO:0009207//purine ribonucleoside triphosphate catabolic process	K03231//elongation factor 1-alpha	NA
[Pineapple_between2kand3k]c305531/f1p1/3040	NA	NA	NA	K13356//alcohol-forming fatty acyl-CoA reductase [EC:1.2.1.84];K08247//methionine S-methyltransferase [EC:2.1.1.12]	NA
[Pineapple_between1k2k]c84636/f16p1/1414	NA	NA	NA	K16292//KDEL-tailed cysteine endopeptidase [EC:3.4.22.-];K01365//cathepsin L [EC:3.4.22.15]	NA
[Pineapple_between1k2k]c608333/f1p1/1672	NA	NA	NA	K08770//ubiquitin C	NA
[Pineapple_between1k2k]c266606/f1p14/2052	NA	NA	NA	K20495	NA
[Pineapple_between1k2k]c15549/f1p1/1456	GO:0043231//intracellular membrane-bounded organelle	NA	NA	NA	NA
[Pineapple_between1k2k]c599143/f1p2/1788	GO:0044424//intracellular part	GO:0008135//translation factor activity, nucleic acid binding;GO:0032561//guanyl ribonucleotide binding	GO:0006412//translation	K03231//elongation factor 1-alpha	NA
[Pineapple_between1k2k]c24559/f1p4/2290	NA	GO:0003824//catalytic activity;GO:0005488//binding	GO:0044238//primary metabolic process	K01792//glucose-6-phosphate 1-epimerase [EC:5.1.3.15]	NA
[Pineapple_between1k2k]c350269/f13p14/1700	NA	NA	NA	K17506//protein phosphatase 1L [EC:3.1.3.16]	NA
[Pineapple_between1k2k]c351505/f3p2/1558	NA	NA	NA	K14945//protein quaking	NA
[Pineapple_between1k2k]c209313/f1p1/2188	NA	NA	NA	K11374//elongator complex protein 2	NA
[Pineapple_between1k2k]c254382/f1p1/2243	NA	NA	NA	K14709//solute carrier family 39 (zinc transporter), member 1/2/3	NA
[Pineapple_between2kand3k]c172021/f1p1/2661	NA	NA	NA	K03134//transcription initiation factor TFIID subunit 10	NA
[Pineapple_between2kand3k]c308918/f1p1/3164	NA	NA	NA	K10580//ubiquitin-conjugating enzyme E2 N [EC:2.3.2.23]	NA
[Pineapple_above3k]c12294/f2p4/3509	NA	NA	NA	K17301//coatomer subunit beta	gi|743812066|ref|XP_010929321.1|//PREDICTED: coatomer subunit beta-1 [Elaeis guineensis]
[Pineapple_below1k]c45390/f1p13/674	GO:0034357//photosynthetic membrane	NA	NA	K03541//photosystem II 10kDa protein	NA
[Pineapple_between1k2k]c556006/f1p3/2115	NA	NA	NA	K02890//large subunit ribosomal protein L22;K02965//small subunit ribosomal protein S19	NA
[Pineapple_between1k2k]c544306/f1p1/1399	NA	GO:0004175//endopeptidase activity	GO:0019538//protein metabolic process	K16292//KDEL-tailed cysteine endopeptidase [EC:3.4.22.-];K01365//cathepsin L [EC:3.4.22.15]	NA
[Pineapple_between2kand3k]c325958/f1p1/2696	GO:0043231//intracellular membrane-bounded organelle	NA	NA	K11594//ATP-dependent RNA helicase DDX3X [EC:3.6.4.13]	NA
[Pineapple_between1k2k]c410224/f14p17/2166	NA	NA	NA	K08176//MFS transporter, PHS family, inorganic phosphate transporter	NA
[Pineapple_between2kand3k]c26746/f1p1/2961	NA	NA	NA	K02883//large subunit ribosomal protein L18e	NA
[Pineapple_between2kand3k]c116526/f2p2/2892	NA	NA	NA	K00021//hydroxymethylglutaryl-CoA reductase (NADPH) [EC:1.1.1.34]	NA
[Pineapple_between2kand3k]c337802/f2p5/2555	NA	NA	NA	K04730//interleukin-1 receptor-associated kinase 1 [EC:2.7.11.1]	NA
[Pineapple_between1k2k]c45338/f1p1/2061	GO:0044464//cell part	NA	NA	K03327//multidrug resistance protein, MATE family	NA
[Pineapple_between1k2k]c315469/f1p3/1986	GO:0031410//cytoplasmic vesicle	NA	NA	NA	NA
[Pineapple_between1k2k]c298016/f1p1/1890	NA	NA	NA	K16911//ATP-dependent RNA helicase DDX21 [EC:3.6.4.13]	NA
[Pineapple_above3k]c18653/f2p2/1216	NA	NA	NA	K11364//SAGA-associated factor 29	gi|695037745|ref|XP_009406369.1|//PREDICTED: uncharacterized protein LOC103989290 [Musa acuminata subsp. malaccensis]
[Pineapple_between1k2k]c50040/f1p1/1905	GO:0044424//intracellular part	GO:0008135//translation factor activity, nucleic acid binding;GO:0032561//guanyl ribonucleotide binding;GO:0017111//nucleoside-triphosphatase activity;GO:0016772//transferase activity, transferring phosphorus-containing groups	GO:0006412//translation;GO:0009207//purine ribonucleoside triphosphate catabolic process	K03231//elongation factor 1-alpha	NA
[Pineapple_between2kand3k]c88812/f1p5/2922	NA	NA	NA	K00695//sucrose synthase [EC:2.4.1.13]	NA
[Pineapple_above3k]c1956/f7p7/3764	NA	NA	NA	K11835//ubiquitin carboxyl-terminal hydrolase 4/11/15 [EC:3.4.19.12]	gi|743878253|ref|XP_010908130.1|//PREDICTED: ubiquitin carboxyl-terminal hydrolase 9-like [Elaeis guineensis]
[Pineapple_between2kand3k]c105606/f2p1/3026	NA	GO:0030246//carbohydrate binding;GO:0032559//adenyl ribonucleotide binding;GO:0004672//protein kinase activity;GO:0004871//signal transducer activity	GO:0006464//cellular protein modification process;GO:0008037//cell recognition	K04733//interleukin-1 receptor-associated kinase 4 [EC:2.7.11.1]	NA
[Pineapple_between2kand3k]c302963/f1p5/3017	NA	NA	NA	K08776//puromycin-sensitive aminopeptidase [EC:3.4.11.-]	NA
[Pineapple_between1k2k]c220579/f1p1/2041	NA	NA	NA	K15174//RNA polymerase II-associated factor 1	NA
[Pineapple_between1k2k]c125833/f1p1/2315	NA	NA	NA	K12199//vacuolar protein sorting-associated protein VTA1	NA
[Pineapple_between2kand3k]c197649/f1p1/2932	NA	NA	NA	K15164//mediator of RNA polymerase II transcription subunit 13	NA
[Pineapple_between2kand3k]c41864/f1p1/3248	NA	NA	NA	K06972//presequence protease [EC:3.4.24.-]	NA
[Pineapple_between1k2k]c351581/f2p2/1745	NA	NA	NA	K00430//peroxidase [EC:1.11.1.7]	NA
[Pineapple_between1k2k]c124708/f1p1/1841	GO:0031410//cytoplasmic vesicle	NA	NA	K13648//alpha-1,4-galacturonosyltransferase [EC:2.4.1.43]	NA
[Pineapple_between1k2k]c374895/f1p1/1738	NA	NA	NA	K14514//ethylene-insensitive protein 3	NA
[Pineapple_between2kand3k]c369623/f1p1/1541	GO:0005634//nucleus	NA	GO:0006351//transcription, DNA-templated	K08064//nuclear transcription factor Y, alpha	NA
[Pineapple_between1k2k]c389995/f3p2/2109	NA	NA	NA	K12666//oligosaccharyltransferase complex subunit alpha (ribophorin I)	NA
[Pineapple_between2kand3k]c179625/f1p1/2499	NA	NA	NA	K14777//ATP-dependent RNA helicase DDX47/RRP3 [EC:3.6.4.13]	NA
[Pineapple_between1k2k]c210535/f1p1/1828	NA	NA	NA	K06067//histone deacetylase 1/2 [EC:3.5.1.98]	NA
[Pineapple_between2kand3k]c48919/f1p1/3148	NA	GO:0016740//transferase activity	GO:0009987//cellular process	K11420//euchromatic histone-lysine N-methyltransferase [EC:2.1.1.43]	NA
[Pineapple_above3k]c23966/f1p1/1857	NA	NA	NA	K17609//nucleoredoxin [EC:1.8.1.8]	NA
[Pineapple_between2kand3k]c252896/f4p4/2685	NA	NA	NA	K07870//Ras homolog gene family, member T1;K00600//glycine hydroxymethyltransferase [EC:2.1.2.1]	NA
[Pineapple_between1k2k]c408285/f49p78/1869	NA	NA	NA	K16297//serine carboxypeptidase-like clade II [EC:3.4.16.-]	NA
[Pineapple_below1k]c3952/f1p1/585	NA	NA	NA	K01835//phosphoglucomutase [EC:5.4.2.2]	NA
[Pineapple_below1k]c28641/f1p3/558	GO:0005746//mitochondrial respiratory chain	GO:0015002//heme-copper terminal oxidase activity	GO:0022904//respiratory electron transport chain	NA	NA
[Pineapple_between2kand3k]c242026/f2p2/2586	NA	NA	NA	K03013//DNA-directed RNA polymerases I, II, and III subunit RPABC1;K02328//DNA polymerase delta subunit 2;K13111//WD40 repeat-containing protein SMU1;K14491//two-component response regulator ARR-B family;K17913//carlactone synthase / all-trans-10'-apo-beta-carotenal 13,14-cleaving dioxygenase [EC:1.13.11.69 1.13.11.70]	NA
[Pineapple_between2kand3k]c130920/f1p1/3371	NA	NA	NA	K10395//kinesin family member 4/21/27;K13356//alcohol-forming fatty acyl-CoA reductase [EC:1.2.1.84]	NA
[Pineapple_between2kand3k]c2070/f2p2/3285	NA	NA	NA	K09284//AP2-like factor, euAP2 lineage	NA
[Pineapple_between1k2k]c56819/f1p1/1427	NA	NA	NA	K19042//E3 ubiquitin-protein ligase BOI and related proteins [EC:2.3.2.27]	NA
[Pineapple_between2kand3k]c42561/f2p1/2918	NA	NA	NA	K17604//zinc finger SWIM domain-containing protein 3;K13963//serpin B	NA
[Pineapple_below1k]c32367/f1p12/768	GO:0031410//cytoplasmic vesicle	NA	NA	K06972//presequence protease [EC:3.4.24.-]	NA
[Pineapple_between2kand3k]c241758/f2p2/2580	NA	NA	NA	K20102//YTH domain-containing family protein	NA
[Pineapple_between2kand3k]c69035/f1p1/3090	GO:0009536//plastid	GO:0046872//metal ion binding;GO:0016868//intramolecular transferase activity, phosphotransferases	GO:0005975//carbohydrate metabolic process	K01835//phosphoglucomutase [EC:5.4.2.2]	NA
[Pineapple_between1k2k]c264463/f1p1/1826	NA	NA	NA	K13201//nucleolysin TIA-1/TIAR	NA
[Pineapple_between2kand3k]c20057/f1p4/3359	GO:0016020//membrane	GO:0016614//oxidoreductase activity, acting on CH-OH group of donors	NA	K17756//long-chain-alcohol oxidase [EC:1.1.3.20]	NA
[Pineapple_below1k]c18905/f2p0/763	NA	NA	NA	K19747//BAHD acyltransferase [EC:2.3.1.-];K14329//agmatine coumaroyltransferase [EC:2.3.1.64 2.3.1.-];K13264//isoflavone 7-O-glucoside-6''-O-malonyltransferase [EC:2.3.1.115]	NA
[Pineapple_between1k2k]c374575/f1p1/1565	NA	NA	NA	K09250//cellular nucleic acid-binding protein	NA
[Pineapple_above3k]c18571/f2p1/1912	NA	NA	NA	K17609//nucleoredoxin [EC:1.8.1.8]	gi|672138202|ref|XP_008792848.1|//PREDICTED: LOW QUALITY PROTEIN: probable nucleoredoxin 1 [Phoenix dactylifera]
[Pineapple_between1k2k]c101313/f1p1/1816	NA	NA	NA	K15397//3-ketoacyl-CoA synthase [EC:2.3.1.199]	NA
[Pineapple_between1k2k]c364621/f1p1/1979	NA	NA	NA	K07088//uncharacterized protein;K01807//ribose 5-phosphate isomerase A [EC:5.3.1.6]	NA
[Pineapple_between1k2k]c436746/f1p1/1648	NA	NA	NA	K00981//phosphatidate cytidylyltransferase [EC:2.7.7.41]	NA
[Pineapple_between1k2k]c561299/f1p1/1605	NA	NA	NA	K00966//mannose-1-phosphate guanylyltransferase [EC:2.7.7.13]	NA
[Pineapple_between1k2k]c418761/f1p1/1866	NA	GO:0008483//transaminase activity;GO:0048037//cofactor binding	GO:0019752//carboxylic acid metabolic process	K14454//aspartate aminotransferase, cytoplasmic [EC:2.6.1.1]	NA
[Pineapple_between2kand3k]c200359/f1p1/3278	NA	NA	NA	K15078//structure-specific endonuclease subunit SLX1 [EC:3.6.1.-]	NA
[Pineapple_above3k]c24782/f1p1/2295	NA	NA	NA	K08819//cyclin-dependent kinase 12/13 [EC:2.7.11.22 2.7.11.23]	NA
[Pineapple_between1k2k]c318843/f1p1/1933	NA	NA	NA	K07088//uncharacterized protein	NA
[Pineapple_between1k2k]c538218/f1p1/1716	GO:0043231//intracellular membrane-bounded organelle	GO:0016740//transferase activity	NA	K18207//protein O-mannose beta-1,4-N-acetylglucosaminyltransferase [EC:2.4.1.312]	NA
[Pineapple_between2kand3k]c45832/f1p1/3445	NA	NA	NA	K13024//inositol-hexakisphosphate/diphosphoinositol-pentakisphosphate 1-kinase [EC:2.7.4.24];K01191//alpha-mannosidase [EC:3.2.1.24];K12819//pre-mRNA-processing factor SLU7;K13356//alcohol-forming fatty acyl-CoA reductase [EC:1.2.1.84];K08247//methionine S-methyltransferase [EC:2.1.1.12]	NA
[Pineapple_between1k2k]c65636/f1p1/2078	NA	NA	NA	K13111//WD40 repeat-containing protein SMU1;K14963//COMPASS component SWD3	NA
[Pineapple_between2kand3k]c140716/f1p1/3141	NA	NA	NA	K17065//dynamin 1-like protein [EC:3.6.5.5]	NA
[Pineapple_between1k2k]c48170/f1p1/1883	NA	GO:0046914//transition metal ion binding	NA	K11982//E3 ubiquitin-protein ligase RNF115/126 [EC:2.3.2.27];K11274//chromosome transmission fidelity protein 4	NA
[Pineapple_between1k2k]c51327/f2p2/1477	GO:0031410//cytoplasmic vesicle	NA	NA	K12669//oligosaccharyltransferase complex subunit gamma	NA
[Pineapple_between2kand3k]c204316/f1p1/3140	NA	NA	NA	K17422//large subunit ribosomal protein L41	NA
[Pineapple_between2kand3k]c264680/f1p1/2848	NA	NA	NA	K15044//Arf-GAP domain and FG repeats-containing protein 1	NA
[Pineapple_between1k2k]c30259/f1p1/1897	NA	NA	NA	K08235//xyloglucan:xyloglucosyl transferase [EC:2.4.1.207]	NA
[Pineapple_above3k]c12445/f1p2/3842	NA	NA	NA	K15078//structure-specific endonuclease subunit SLX1 [EC:3.6.1.-]	gi|695055717|ref|XP_009416051.1|//PREDICTED: putative disease resistance protein RGA1 [Musa acuminata subsp. malaccensis]
[Pineapple_between2kand3k]c154745/f16p34/3212	NA	NA	NA	K05909//laccase [EC:1.10.3.2];K00620//glutamate N-acetyltransferase / amino-acid N-acetyltransferase [EC:2.3.1.35 2.3.1.1];K18195//rhamnogalacturonan endolyase [EC:4.2.2.23];K11000//callose synthase [EC:2.4.1.-];K18577//mannosylglycoprotein endo-beta-mannosidase [EC:3.2.1.152]	NA
[Pineapple_between2kand3k]c267234/f1p1/3495	NA	NA	NA	K14297//nuclear pore complex protein Nup98-Nup96	NA
[Pineapple_between1k2k]c543392/f12p65/1936	NA	NA	NA	K17609//nucleoredoxin [EC:1.8.1.8]	NA
[Pineapple_between2kand3k]c115562/f1p1/2641	NA	NA	NA	K07953//GTP-binding protein SAR1 [EC:3.6.5.-]	NA
[Pineapple_between1k2k]c543305/f3p4/2041	GO:0031410//cytoplasmic vesicle	NA	NA	NA	NA
[Pineapple_between1k2k]c156788/f2p1/1579	NA	NA	NA	K19747//BAHD acyltransferase [EC:2.3.1.-]	NA
[Pineapple_between2kand3k]c323477/f93p77/3060	NA	NA	NA	K17604//zinc finger SWIM domain-containing protein 3	NA
[Pineapple_between2kand3k]c191350/f1p1/2723	NA	NA	NA	K17675//ATP-dependent RNA helicase SUPV3L1/SUV3 [EC:3.6.4.13]	NA
[Pineapple_below1k]c41747/f3p13/752	NA	GO:0004175//endopeptidase activity	GO:0019538//protein metabolic process	K01373//cathepsin F [EC:3.4.22.41]	NA
[Pineapple_below1k]c38455/f1p1/562	NA	GO:0005506//iron ion binding	NA	K10534//nitrate reductase (NAD(P)H) [EC:1.7.1.1 1.7.1.2 1.7.1.3]	NA
[Pineapple_between1k2k]c306311/f1p1/1675	NA	GO:0046872//metal ion binding	NA	K13448//calcium-binding protein CML	NA
[Pineapple_between2kand3k]c44044/f2p2/3023	NA	NA	NA	K16279//E3 ubiquitin-protein ligase KEG [EC:2.7.11.1 2.3.2.27]	NA
[Pineapple_between2kand3k]c142162/f1p1/2719	NA	NA	NA	K01179//endoglucanase [EC:3.2.1.4]	NA
[Pineapple_above3k]c8119/f1p1/2405	NA	NA	NA	K03108//signal recognition particle subunit SRP72	gi|743822549|ref|XP_010932306.1|//PREDICTED: signal recognition particle subunit SRP72 [Elaeis guineensis]
[Pineapple_between1k2k]c7702/f4p4/1791	GO:0043231//intracellular membrane-bounded organelle	NA	GO:0006259//DNA metabolic process	K10732//GINS complex subunit 1	NA
[Pineapple_between1k2k]c9411/f1p1/1947	NA	NA	NA	K01240//uridine nucleosidase [EC:3.2.2.3]	NA
[Pineapple_above3k]c21559/f1p1/1232	NA	NA	NA	K13091//RNA-binding protein 39	NA
[Pineapple_above3k]c7243/f1p6/3774	NA	NA	NA	NA	gi|743787545|ref|XP_010922446.1|//PREDICTED: leukocyte receptor cluster member 8 homolog isoform X1 [Elaeis guineensis]
[Pineapple_between2kand3k]c112896/f4p3/3324	NA	NA	NA	K00924	NA
[Pineapple_between1k2k]c27942/f2p3/2337	NA	NA	NA	K10615//E3 ubiquitin-protein ligase HERC4 [EC:2.3.2.26]	NA
[Pineapple_between2kand3k]c114921/f1p1/3038	NA	NA	NA	K10260//F-box and WD-40 domain protein 7;K12862//pleiotropic regulator 1	NA
[Pineapple_between2kand3k]c82645/f1p1/3372	NA	NA	NA	K19355//mannan endo-1,4-beta-mannosidase [EC:3.2.1.78]	NA
[Pineapple_between1k2k]c115028/f1p1/1465	NA	NA	NA	K03190//urease accessory protein	NA
[Pineapple_between1k2k]c370134/f1p14/2048	NA	NA	NA	K19861//benzyl alcohol O-benzoyltransferase [EC:2.3.1.196 2.3.1.232]	NA
[Pineapple_between1k2k]c325661/f3p2/1444	GO:0044464//cell part	GO:0000254//C-4 methylsterol oxidase activity;GO:0046914//transition metal ion binding	GO:0006694//steroid biosynthetic process;GO:0006631//fatty acid metabolic process	K14424//4-alpha-methyl-delta7-sterol-4alpha-methyl oxidase [EC:1.14.13.72]	NA
[Pineapple_between1k2k]c210125/f1p1/1920	NA	NA	NA	K12619//5'-3' exoribonuclease 2 [EC:3.1.13.-];K09587//steroid 22-alpha-hydroxylase [EC:1.14.13.-];K00670//peptide alpha-N-acetyltransferase [EC:2.3.1.88]	NA
[Pineapple_between1k2k]c99732/f1p1/1821	NA	NA	NA	K16302//metal transporter CNNM;K15449//tRNA wybutosine-synthesizing protein 1 [EC:4.1.3.44]	NA
[Pineapple_between2kand3k]c64093/f2p2/3136	NA	NA	NA	K18213//proteinaceous RNase P [EC:3.1.26.5]	NA
[Pineapple_between1k2k]c96527/f1p1/2049	NA	NA	NA	K19027//zinc finger FYVE domain-containing protein 26	NA
[Pineapple_between2kand3k]c161333/f1p1/2976	NA	NA	NA	K00297//methylenetetrahydrofolate reductase (NADPH) [EC:1.5.1.20]	NA
[Pineapple_between1k2k]c201825/f1p1/1930	NA	NA	NA	K05868//cyclin B	NA
[Pineapple_between2kand3k]c230335/f1p2/2825	NA	NA	NA	K12447//UDP-sugar pyrophosphorylase [EC:2.7.7.64]	NA
[Pineapple_between2kand3k]c375423/f1p1/1814	NA	NA	NA	K08245//phytepsin [EC:3.4.23.40]	NA
[Pineapple_between2kand3k]c24115/f1p1/3365	NA	NA	NA	K01893//asparaginyl-tRNA synthetase [EC:6.1.1.22]	NA
[Pineapple_between1k2k]c370258/f1p1/2050	NA	NA	NA	K01412//mitochondrial-processing peptidase subunit alpha [EC:3.4.24.64]	NA
[Pineapple_between2kand3k]c194164/f1p1/3427	NA	NA	NA	K08286//protein-serine/threonine kinase [EC:2.7.11.-]	NA
[Pineapple_between2kand3k]c57460/f2p2/2746	NA	NA	NA	K15084//solute carrier family 25 (mitochondrial carrier protein), member 16	NA
[Pineapple_between2kand3k]c2452/f1p2/2762	NA	NA	NA	K00679//phospholipid:diacylglycerol acyltransferase [EC:2.3.1.158]	NA
[Pineapple_between2kand3k]c12469/f14p43/2854	GO:0031224//intrinsic component of membrane;GO:0031410//cytoplasmic vesicle	GO:0032559//adenyl ribonucleotide binding;GO:0004672//protein kinase activity;GO:0016628//oxidoreductase activity, acting on the CH-CH group of donors, NAD or NADP as acceptor	GO:0006464//cellular protein modification process	K04730//interleukin-1 receptor-associated kinase 1 [EC:2.7.11.1];K17422//large subunit ribosomal protein L41	NA
[Pineapple_below1k]c11003/f1p3/697	NA	GO:0043169//cation binding	NA	NA	NA
[Pineapple_between2kand3k]c142942/f1p1/3055	NA	NA	NA	K09480//digalactosyldiacylglycerol synthase [EC:2.4.1.241]	NA
[Pineapple_between1k2k]c267004/f1p1/2049	NA	GO:0016209//antioxidant activity;GO:0005506//iron ion binding;GO:0003824//catalytic activity	GO:0008152//metabolic process;GO:0006950//response to stress	K00430//peroxidase [EC:1.11.1.7]	NA
[Pineapple_between2kand3k]c349625/f1p1/2681	NA	NA	NA	K10956//protein transport protein SEC61 subunit alpha	NA
[Pineapple_above3k]c10262/f2p2/3892	NA	NA	NA	K11978//E3 ubiquitin-protein ligase UBR3 [EC:2.3.2.27]	gi|514775351|ref|XP_004968209.1|//PREDICTED: E3 ubiquitin-protein ligase PRT6 [Setaria italica]
[Pineapple_between2kand3k]c375704/f1p1/1251	NA	NA	NA	K04733//interleukin-1 receptor-associated kinase 4 [EC:2.7.11.1]	NA
[Pineapple_below1k]c22772/f1p17/553	GO:0043231//intracellular membrane-bounded organelle	NA	NA	K02983//small subunit ribosomal protein S30e	NA
[Pineapple_between2kand3k]c106927/f1p1/2877	NA	NA	NA	K14494//DELLA protein	NA
[Pineapple_between2kand3k]c162318/f1p1/2827	NA	NA	NA	K03240//translation initiation factor eIF-2B subunit epsilon	NA
[Pineapple_below1k]c14578/f1p1/787	NA	NA	NA	K04733//interleukin-1 receptor-associated kinase 4 [EC:2.7.11.1]	NA
[Pineapple_between1k2k]c6572/f2p2/1897	NA	NA	NA	K00850//6-phosphofructokinase 1 [EC:2.7.1.11]	NA
[Pineapple_between2kand3k]c81981/f1p1/2962	NA	NA	NA	K00924	NA
[Pineapple_between1k2k]c77466/f1p1/1468	NA	GO:0046914//transition metal ion binding	NA	K20181//vacuolar protein sorting-associated protein 18	NA
[Pineapple_between2kand3k]c142309/f1p1/3341	NA	NA	NA	K13457//disease resistance protein RPM1	NA
[Pineapple_between2kand3k]c376662/f1p1/1475	NA	NA	NA	K15186//ELL-associated factor	NA
[Pineapple_between2kand3k]c260519/f1p1/3312	NA	NA	NA	K14397//cleavage and polyadenylation specificity factor subunit 5	NA
[Pineapple_between2kand3k]c58799/f1p1/2769	NA	NA	NA	K17604//zinc finger SWIM domain-containing protein 3;K01164//ribonuclease P/MRP protein subunit POP1 [EC:3.1.26.5]	NA
[Pineapple_between1k2k]c543709/f3p3/2061	GO:0031410//cytoplasmic vesicle	GO:0032559//adenyl ribonucleotide binding;GO:0004672//protein kinase activity	GO:0006464//cellular protein modification process	K04733//interleukin-1 receptor-associated kinase 4 [EC:2.7.11.1]	NA
[Pineapple_between2kand3k]c14687/f1p1/3347	NA	NA	NA	K03327//multidrug resistance protein, MATE family	NA
[Pineapple_between2kand3k]c29412/f1p1/3117	NA	NA	NA	K10901//bloom syndrome protein [EC:3.6.4.12]	NA
[Pineapple_below1k]c98226/f3p2/649	GO:0031410//cytoplasmic vesicle	GO:0015036//disulfide oxidoreductase activity	GO:0019725//cellular homeostasis	K03676//glutaredoxin 3	NA
[Pineapple_between1k2k]c477184/f2p1/1984	NA	GO:0005488//binding	NA	K13201//nucleolysin TIA-1/TIAR	NA
[Pineapple_between2kand3k]c21862/f1p1/3253	NA	NA	NA	K05841//sterol 3beta-glucosyltransferase [EC:2.4.1.173]	NA
[Pineapple_between1k2k]c493229/f1p1/2183	NA	NA	NA	K02959//small subunit ribosomal protein S16;K12173//BRCA1-A complex subunit BRE;K14297//nuclear pore complex protein Nup98-Nup96	NA
[Pineapple_between1k2k]c90719/f1p1/2007	NA	NA	NA	K13413//mitogen-activated protein kinase kinase 4/5, plant [EC:2.7.12.2]	NA
[Pineapple_below1k]c25507/f1p1/683	NA	GO:0046914//transition metal ion binding;GO:0034062//RNA polymerase activity;GO:0003676//nucleic acid binding	GO:0010467//gene expression	K03017//DNA-directed RNA polymerase II subunit RPB9	NA
[Pineapple_between2kand3k]c305673/f1p1/3064	NA	NA	NA	K18577//mannosylglycoprotein endo-beta-mannosidase [EC:3.2.1.152]	NA
[Pineapple_below1k]c50709/f3p3/839	NA	GO:0004721//phosphoprotein phosphatase activity	GO:0006464//cellular protein modification process;GO:0006796//phosphate-containing compound metabolic process	K14165//atypical dual specificity phosphatase [EC:3.1.3.16 3.1.3.48];K05766//protein phosphatase slingshot [EC:3.1.3.16 3.1.3.48]	NA
[Pineapple_between2kand3k]c61570/f1p2/2846	NA	NA	NA	K18195//rhamnogalacturonan endolyase [EC:4.2.2.23];K18577//mannosylglycoprotein endo-beta-mannosidase [EC:3.2.1.152]	NA
[Pineapple_between1k2k]c377444/f1p3/1766	NA	NA	NA	K02882//large subunit ribosomal protein L18Ae;K19025//AP-5 complex subunit zeta-1	NA
[Pineapple_below1k]c42516/f2p2/765	GO:0032991//macromolecular complex;GO:0015630//microtubule cytoskeleton	GO:0032561//guanyl ribonucleotide binding;GO:0017111//nucleoside-triphosphatase activity	GO:0007017//microtubule-based process;GO:0009207//purine ribonucleoside triphosphate catabolic process;GO:0043623//cellular protein complex assembly	K07374//tubulin alpha	NA
[Pineapple_between1k2k]c301632/f1p1/2042	NA	NA	NA	K07964//heparanase 1 [EC:3.2.1.166]	NA
[Pineapple_above3k]c18530/f2p2/1205	NA	NA	NA	K07953//GTP-binding protein SAR1 [EC:3.6.5.-]	gi|567161250|ref|XP_006396407.1|//hypothetical protein EUTSA_v10028985mg [Eutrema salsugineum]
[Pineapple_below1k]c24322/f1p6/706	NA	NA	GO:0009414//response to water deprivation	NA	NA
[Pineapple_between1k2k]c412281/f2p2/1980	NA	GO:0016831//carboxy-lyase activity	GO:0019752//carboxylic acid metabolic process	K01580//glutamate decarboxylase [EC:4.1.1.15]	NA
[Pineapple_between1k2k]c40122/f1p1/1558	NA	NA	NA	K06067//histone deacetylase 1/2 [EC:3.5.1.98]	NA
[Pineapple_between1k2k]c17320/f26p28/1725	NA	NA	NA	K13201//nucleolysin TIA-1/TIAR	NA
[Pineapple_between1k2k]c251546/f1p13/2159	GO:0009536//plastid	GO:0008135//translation factor activity, nucleic acid binding;GO:0032561//guanyl ribonucleotide binding;GO:0017111//nucleoside-triphosphatase activity	GO:0006412//translation;GO:0009207//purine ribonucleoside triphosphate catabolic process	K02358//elongation factor Tu	NA
[Pineapple_below1k]c13440/f5p1/655	NA	NA	NA	K17362//acyl-coenzyme A thioesterase 13 [EC:3.1.2.-]	NA
[Pineapple_below1k]c48666/f7p2/638	NA	NA	NA	K12834//PHD finger-like domain-containing protein 5A	NA
[Pineapple_between1k2k]c29721/f3p6/2185	NA	NA	NA	K02183//calmodulin	NA
[Pineapple_above3k]c11532/f1p1/1624	NA	NA	NA	K12614//ATP-dependent RNA helicase DDX6/DHH1 [EC:3.6.4.13]	gi|747045010|ref|XP_011091933.1|//PREDICTED: LOW QUALITY PROTEIN: DEAD-box ATP-dependent RNA helicase 8 [Sesamum indicum]
[Pineapple_between1k2k]c317489/f1p1/1657	NA	NA	NA	K16221//transcription factor TCP21 (protein CCA1 HIKING EXPEDITION)	NA
[Pineapple_between1k2k]c221301/f1p9/2190	NA	NA	NA	K08332//vacuolar protein 8	NA
[Pineapple_below1k]c10627/f1p1/498	GO:0005740//mitochondrial envelope;GO:0031224//intrinsic component of membrane;GO:0031410//cytoplasmic vesicle;GO:0033177//proton-transporting two-sector ATPase complex, proton-transporting domain	GO:0032559//adenyl ribonucleotide binding;GO:0015078//hydrogen ion transmembrane transporter activity	GO:0015988//energy coupled proton transmembrane transport, against electrochemical gradient;GO:0006754//ATP biosynthetic process	K02128//F-type H+-transporting ATPase subunit c	NA
[Pineapple_between1k2k]c166720/f2p2/1831	NA	NA	NA	K10735//GINS complex subunit 4	NA
[Pineapple_below1k]c126542/f1p1/489	NA	GO:0005504//fatty acid binding	NA	K08762//diazepam-binding inhibitor (GABA receptor modulator, acyl-CoA-binding protein)	NA
[Pineapple_between2kand3k]c278990/f1p2/2593	NA	NA	NA	K19613//leucine-rich repeat protein SHOC2	NA
[Pineapple_between2kand3k]c42106/f2p2/2904	NA	NA	NA	K14521//N-acetyltransferase 10 [EC:2.3.1.-]	NA
[Pineapple_between2kand3k]c296153/f1p1/2980	NA	NA	NA	K01262//Xaa-Pro aminopeptidase [EC:3.4.11.9]	NA
[Pineapple_between1k2k]c545880/f3p5/1438	NA	NA	NA	K09560//suppressor of tumorigenicity protein 13	NA
[Pineapple_between1k2k]c338499/f1p1/1855	GO:0044424//intracellular part	GO:0008135//translation factor activity, nucleic acid binding;GO:0032561//guanyl ribonucleotide binding;GO:0017111//nucleoside-triphosphatase activity;GO:0016772//transferase activity, transferring phosphorus-containing groups	GO:0006412//translation;GO:0009207//purine ribonucleoside triphosphate catabolic process	K03231//elongation factor 1-alpha	NA
[Pineapple_above3k]c8177/f1p1/3445	NA	NA	NA	NA	gi|743838579|ref|XP_010936740.1|//PREDICTED: uncharacterized protein LOC105056295 isoform X1 [Elaeis guineensis]
[Pineapple_between1k2k]c13006/f1p1/1832	NA	NA	NA	K12860//pre-mRNA-splicing factor CDC5/CEF1	NA
[Pineapple_between2kand3k]c233999/f1p2/2898	NA	NA	NA	K00016//L-lactate dehydrogenase [EC:1.1.1.27]	NA
[Pineapple_above3k]c24139/f1p1/3741	NA	NA	NA	K14376//poly(A) polymerase [EC:2.7.7.19]	NA
[Pineapple_below1k]c43799/f54p17/721	NA	NA	NA	K03695//ATP-dependent Clp protease ATP-binding subunit ClpB;K04506//E3 ubiquitin-protein ligase SIAH1 [EC:2.3.2.27]	NA
[Pineapple_between2kand3k]c34861/f30p15/2744	NA	NA	NA	K18468//vacuolar protein sorting-associated protein 35	NA
[Pineapple_between1k2k]c132428/f1p1/1838	NA	NA	NA	K01193//beta-fructofuranosidase [EC:3.2.1.26]	NA
[Pineapple_between2kand3k]c374764/f1p1/1405	NA	NA	NA	K16292//KDEL-tailed cysteine endopeptidase [EC:3.4.22.-];K01365//cathepsin L [EC:3.4.22.15]	NA
[Pineapple_below1k]c11052/f1p0/731	GO:0044424//intracellular part	GO:0032559//adenyl ribonucleotide binding;GO:0004812//aminoacyl-tRNA ligase activity	GO:0006418//tRNA aminoacylation for protein translation	K01886//glutaminyl-tRNA synthetase [EC:6.1.1.18]	NA
[Pineapple_between2kand3k]c113726/f3p2/2682	NA	NA	NA	K14209//solute carrier family 36 (proton-coupled amino acid transporter);K15015//solute carrier family 32 (vesicular inhibitory amino acid transporter)	NA
[Pineapple_between1k2k]c23222/f1p1/1926	NA	NA	NA	K13291//terminal uridylyltransferase [EC:2.7.7.52]	NA
[Pineapple_below1k]c11329/f1p5/750	GO:0043231//intracellular membrane-bounded organelle;GO:0030529//ribonucleoprotein complex	GO:0005198//structural molecule activity	GO:0010467//gene expression	K02889//large subunit ribosomal protein L21e	NA
[Pineapple_between1k2k]c611252/f1p2/1990	GO:0043231//intracellular membrane-bounded organelle	GO:0008238//exopeptidase activity	GO:0019538//protein metabolic process;GO:0010038//response to metal ion	K01255//leucyl aminopeptidase [EC:3.4.11.1]	NA
[Pineapple_between2kand3k]c26203/f2p2/2835	NA	NA	NA	K00134//glyceraldehyde 3-phosphate dehydrogenase [EC:1.2.1.12]	NA
[Pineapple_between2kand3k]c88321/f3p5/3050	NA	NA	NA	K18577//mannosylglycoprotein endo-beta-mannosidase [EC:3.2.1.152];K13415//protein brassinosteroid insensitive 1 [EC:2.7.10.1 2.7.11.1]	NA
[Pineapple_between1k2k]c487184/f1p2/1943	NA	NA	NA	K10896//fanconi anemia group M protein;K16903//L-tryptophan---pyruvate aminotransferase [EC:2.6.1.99]	NA
[Pineapple_below1k]c12724/f1p0/757	NA	NA	NA	K03860//phosphatidylinositol glycan, class Q	NA
[Pineapple_between1k2k]c22519/f1p1/1691	NA	GO:0046912//transferase activity, transferring acyl groups, acyl groups converted into alkyl on transfer	GO:0006720//isoprenoid metabolic process	K01641//hydroxymethylglutaryl-CoA synthase [EC:2.3.3.10]	NA
[Pineapple_between1k2k]c306847/f1p1/1686	NA	NA	NA	K14320//aladin	NA
[Pineapple_between1k2k]c133155/f1p1/2042	NA	NA	NA	K00430//peroxidase [EC:1.11.1.7]	NA
[Pineapple_between1k2k]c156018/f3p0/1648	GO:0032991//macromolecular complex;GO:0015630//microtubule cytoskeleton	GO:0032561//guanyl ribonucleotide binding;GO:0017111//nucleoside-triphosphatase activity	GO:0007017//microtubule-based process;GO:0009207//purine ribonucleoside triphosphate catabolic process;GO:0043623//cellular protein complex assembly	K07374//tubulin alpha	NA
[Pineapple_between1k2k]c276755/f1p2/1414	NA	GO:0004175//endopeptidase activity	GO:0019538//protein metabolic process	K16292//KDEL-tailed cysteine endopeptidase [EC:3.4.22.-];K01365//cathepsin L [EC:3.4.22.15]	NA
[Pineapple_below1k]c25414/f1p1/660	NA	NA	NA	K17302//coatomer subunit beta'	NA
[Pineapple_between1k2k]c49960/f1p1/1723	NA	NA	NA	K09286//EREBP-like factor	NA
[Pineapple_between2kand3k]c6551/f4p4/2959	GO:0009536//plastid	GO:0003676//nucleic acid binding	GO:0006396//RNA processing;GO:0006399//tRNA metabolic process	K20000//maturase K	NA
[Pineapple_between2kand3k]c299400/f1p12/2979	NA	NA	NA	K18875//enhanced disease susceptibility 1 protein;K03147//phosphomethylpyrimidine synthase [EC:4.1.99.17]	NA
[Pineapple_between1k2k]c371375/f1p1/1864	NA	NA	NA	K01772//ferrochelatase [EC:4.99.1.1]	NA
[Pineapple_between1k2k]c202276/f1p1/2141	NA	NA	NA	K02930//large subunit ribosomal protein L4e	NA
[Pineapple_between1k2k]c294229/f27p24/1506	NA	NA	NA	K00789//S-adenosylmethionine synthetase [EC:2.5.1.6]	NA
[Pineapple_between1k2k]c139232/f3p1/1945	NA	NA	NA	K01626//3-deoxy-7-phosphoheptulonate synthase [EC:2.5.1.54]	NA
[Pineapple_below1k]c11533/f1p2/593	NA	NA	GO:0048513//organ development	NA	NA
[Pineapple_below1k]c10656/f1p1/430	GO:0043231//intracellular membrane-bounded organelle;GO:0031224//intrinsic component of membrane	GO:0070011//peptidase activity, acting on L-amino acid peptides	GO:0019538//protein metabolic process	K09648//mitochondrial inner membrane protease subunit 2 [EC:3.4.21.-]	NA
[Pineapple_between1k2k]c12576/f1p1/1940	NA	NA	NA	K13545//red chlorophyll catabolite reductase [EC:1.3.7.12]	NA
[Pineapple_between2kand3k]c117178/f1p1/2808	NA	NA	NA	K13024//inositol-hexakisphosphate/diphosphoinositol-pentakisphosphate 1-kinase [EC:2.7.4.24];K16196//eukaryotic translation initiation factor 2-alpha kinase 4 [EC:2.7.11.1];K01191//alpha-mannosidase [EC:3.2.1.24];K13336//peroxin-3	NA
[Pineapple_between1k2k]c495991/f1p1/2166	GO:0043231//intracellular membrane-bounded organelle	NA	NA	K10571//de-etiolated-1	NA
[Pineapple_between2kand3k]c113137/f1p1/2961	NA	NA	NA	K14290//exportin-1	NA
[Pineapple_between2kand3k]c63208/f1p1/2856	NA	NA	NA	K10395//kinesin family member 4/21/27;K13024//inositol-hexakisphosphate/diphosphoinositol-pentakisphosphate 1-kinase [EC:2.7.4.24];K14513//ethylene-insensitive protein 2;K13356//alcohol-forming fatty acyl-CoA reductase [EC:1.2.1.84];K08247//methionine S-methyltransferase [EC:2.1.1.12]	NA
[Pineapple_below1k]c21997/f1p0/724	NA	NA	NA	K13111//WD40 repeat-containing protein SMU1;K14558//periodic tryptophan protein 2	NA
[Pineapple_between1k2k]c435250/f1p1/2016	NA	NA	NA	K03013//DNA-directed RNA polymerases I, II, and III subunit RPABC1	NA
[Pineapple_below1k]c51123/f2p2/414	NA	NA	NA	K12844//U4/U6 small nuclear ribonucleoprotein PRP31	NA
[Pineapple_between2kand3k]c139928/f1p1/3238	NA	NA	NA	K03841//fructose-1,6-bisphosphatase I [EC:3.1.3.11]	NA
[Pineapple_below1k]c3673/f1p1/358	NA	NA	NA	K07466//replication factor A1	NA
[Pineapple_between1k2k]c66761/f3p3/1688	GO:0032991//macromolecular complex	GO:0005488//binding	NA	K12741//heterogeneous nuclear ribonucleoprotein A1/A3	NA
[Pineapple_below1k]c130034/f1p1/308	GO:0044424//intracellular part	GO:0004091	GO:0010467//gene expression	K01056//peptidyl-tRNA hydrolase, PTH1 family [EC:3.1.1.29]	NA
[Pineapple_between2kand3k]c349484/f4p4/2736	NA	NA	NA	K02634//apocytochrome f	NA
[Pineapple_between2kand3k]c268456/f2p2/3097	NA	NA	NA	K13457//disease resistance protein RPM1	NA
[Pineapple_between1k2k]c269753/f3p3/1781	GO:0044424//intracellular part	GO:0016765//transferase activity, transferring alkyl or aryl (other than methyl) groups;GO:0046872//metal ion binding;GO:0032559//adenyl ribonucleotide binding	GO:0044237//cellular metabolic process	K00789//S-adenosylmethionine synthetase [EC:2.5.1.6]	NA
[Pineapple_between1k2k]c620678/f1p4/1805	NA	NA	NA	K00789//S-adenosylmethionine synthetase [EC:2.5.1.6]	NA
[Pineapple_below1k]c3966/f1p0/781	GO:0043231//intracellular membrane-bounded organelle	GO:0008135//translation factor activity, nucleic acid binding	GO:0006412//translation;GO:0006352//DNA-templated transcription, initiation	K03138//transcription initiation factor TFIIF subunit alpha	NA
[Pineapple_between2kand3k]c270937/f1p1/3403	NA	NA	NA	K10268//F-box and leucine-rich repeat protein 2/20	NA
[Pineapple_between2kand3k]c197496/f1p1/2898	NA	NA	NA	K03006//DNA-directed RNA polymerase II subunit RPB1 [EC:2.7.7.6];K01188//beta-glucosidase [EC:3.2.1.21];K14560//U3 small nucleolar ribonucleoprotein protein IMP3;K05658//ATP-binding cassette, subfamily B (MDR/TAP), member 1 [EC:3.6.3.44];K03644//lipoyl synthase [EC:2.8.1.8]	NA
[Pineapple_between1k2k]c614326/f1p1/1194	NA	NA	NA	K07890//Ras-related protein Rab-21	NA
[Pineapple_below1k]c43350/f26p21/729	GO:0030529//ribonucleoprotein complex	GO:0005198//structural molecule activity	GO:0010467//gene expression	K02957//small subunit ribosomal protein S15Ae	NA
[Pineapple_between1k2k]c192149/f4p1/1690	NA	GO:0070011//peptidase activity, acting on L-amino acid peptides	NA	K01365//cathepsin L [EC:3.4.22.15]	NA
[Pineapple_between2kand3k]c137623/f1p1/3220	NA	GO:0034062//RNA polymerase activity	NA	K11699//RNA-dependent RNA polymerase [EC:2.7.7.48]	NA
[Pineapple_between2kand3k]c30228/f1p1/3235	NA	GO:0000166//nucleotide binding;GO:0004672//protein kinase activity	NA	K04730//interleukin-1 receptor-associated kinase 1 [EC:2.7.11.1]	NA
[Pineapple_between1k2k]c200256/f1p1/2016	NA	NA	NA	K00799//glutathione S-transferase [EC:2.5.1.18]	NA
[Pineapple_below1k]c70615/f1p1/476	NA	NA	NA	K01592//tyrosine decarboxylase [EC:4.1.1.25]	NA
[Pineapple_between2kand3k]c23956/f1p1/3236	NA	NA	NA	K14376//poly(A) polymerase [EC:2.7.7.19]	NA
[Pineapple_between1k2k]c268316/f1p3/1591	NA	NA	NA	K16221//transcription factor TCP21 (protein CCA1 HIKING EXPEDITION)	NA
[Pineapple_between2kand3k]c164109/f1p1/2995	NA	NA	NA	K05666//ATP-binding cassette, subfamily C (CFTR/MRP), member 2;K01191//alpha-mannosidase [EC:3.2.1.24];K13356//alcohol-forming fatty acyl-CoA reductase [EC:1.2.1.84]	NA
[Pineapple_between1k2k]c604884/f1p1/1328	GO:0016020//membrane	GO:0005372//water transmembrane transporter activity;GO:0015103//inorganic anion transmembrane transporter activity	GO:0010035//response to inorganic substance;GO:0015698//inorganic anion transport	K09874//aquaporin NIP	NA
[Pineapple_between2kand3k]c16860/f1p1/2574	NA	NA	NA	K05909//laccase [EC:1.10.3.2];K00620//glutamate N-acetyltransferase / amino-acid N-acetyltransferase [EC:2.3.1.35 2.3.1.1]	NA
[Pineapple_between1k2k]c6182/f5p9/2075	NA	NA	NA	K00875//D-ribulokinase [EC:2.7.1.47];K00864//glycerol kinase [EC:2.7.1.30]	NA
[Pineapple_between1k2k]c610043/f1p7/1880	NA	NA	NA	K19044//E3 ubiquitin-protein ligase XBAT32/33 [EC:2.3.2.27]	NA
[Pineapple_between1k2k]c13512/f1p1/1797	NA	GO:0032559//adenyl ribonucleotide binding;GO:0004702//receptor signaling protein serine/threonine kinase activity	GO:0006464//cellular protein modification process	K04371//mitogen-activated protein kinase 1/3 [EC:2.7.11.24]	NA
[Pineapple_between2kand3k]c376649/f1p1/1208	GO:0031224//intrinsic component of membrane	NA	GO:0006810//transport	K09872//aquaporin PIP	NA
[Pineapple_between2kand3k]c324403/f1p1/2886	NA	NA	NA	K08653//membrane-bound transcription factor site-1 protease [EC:3.4.21.112];K13199//plasminogen activator inhibitor 1 RNA-binding protein;K09338//homeobox-leucine zipper protein	NA
[Pineapple_between2kand3k]c204734/f1p1/4348	NA	GO:0005488//binding	NA	NA	NA
[Pineapple_between1k2k]c208407/f1p1/2117	NA	NA	NA	K19589//release factor glutamine methyltransferase [EC:2.1.1.297]	NA
[Pineapple_between2kand3k]c71810/f6p7/2670	NA	GO:0016301//kinase activity;GO:0005488//binding	NA	K04733//interleukin-1 receptor-associated kinase 4 [EC:2.7.11.1];K04730//interleukin-1 receptor-associated kinase 1 [EC:2.7.11.1]	NA
[Pineapple_below1k]c60010/f1p1/543	GO:0030312//external encapsulating structure;GO:0005576//extracellular region	GO:0016758//transferase activity, transferring hexosyl groups;GO:0016798//hydrolase activity, acting on glycosyl bonds	GO:0044042//glucan metabolic process	K08235//xyloglucan:xyloglucosyl transferase [EC:2.4.1.207]	NA
[Pineapple_between1k2k]c114381/f1p2/1420	NA	NA	NA	K16292//KDEL-tailed cysteine endopeptidase [EC:3.4.22.-];K01365//cathepsin L [EC:3.4.22.15]	NA
[Pineapple_below1k]c64800/f1p1/834	NA	NA	NA	K12951//cation-transporting P-type ATPase D [EC:3.6.3.-];K03036//26S proteasome regulatory subunit N6	NA
[Pineapple_below1k]c32011/f1p1/754	NA	GO:0032559//adenyl ribonucleotide binding;GO:0004672//protein kinase activity	GO:0006464//cellular protein modification process	K03083//glycogen synthase kinase 3 beta [EC:2.7.11.26]	NA
[Pineapple_between1k2k]c494542/f1p1/1932	NA	NA	NA	K10644//E3 ubiquitin-protein ligase CHFR [EC:2.3.2.27]	NA
[Pineapple_between2kand3k]c292007/f1p1/2790	NA	NA	NA	K13024//inositol-hexakisphosphate/diphosphoinositol-pentakisphosphate 1-kinase [EC:2.7.4.24];K01191//alpha-mannosidase [EC:3.2.1.24];K08247//methionine S-methyltransferase [EC:2.1.1.12]	NA
[Pineapple_between1k2k]c21231/f2p12/1978	NA	NA	NA	K00600//glycine hydroxymethyltransferase [EC:2.1.2.1]	NA
[Pineapple_between1k2k]c48090/f1p1/1606	GO:0009532//plastid stroma	GO:0045181//glutamate synthase activity, NAD(P)H as acceptor;GO:0000166//nucleotide binding;GO:0046914//transition metal ion binding;GO:0050662//coenzyme binding;GO:0051540//metal cluster binding	GO:0006536//glutamate metabolic process;GO:0040007//growth;GO:0010038//response to metal ion	K00264//glutamate synthase (NADPH/NADH) [EC:1.4.1.13 1.4.1.14]	NA
[Pineapple_between1k2k]c65140/f1p1/2039	NA	NA	NA	K16670//homeobox protein Meis2	NA
[Pineapple_below1k]c90308/f1p1/515	GO:0031410//cytoplasmic vesicle	GO:0070011//peptidase activity, acting on L-amino acid peptides	NA	K01371//cathepsin K [EC:3.4.22.38];K16292//KDEL-tailed cysteine endopeptidase [EC:3.4.22.-];K01365//cathepsin L [EC:3.4.22.15]	NA
[Pineapple_below1k]c12135/f1p1/407	NA	GO:0046872//metal ion binding	NA	NA	NA
[Pineapple_below1k]c33223/f1p1/652	NA	GO:0016301//kinase activity	NA	NA	NA
[Pineapple_between2kand3k]c16237/f1p1/2339	NA	NA	NA	K13162//poly(rC)-binding protein 2/3/4	NA
[Pineapple_between1k2k]c157798/f1p1/1886	NA	NA	NA	K00472//prolyl 4-hydroxylase [EC:1.14.11.2]	NA
[Pineapple_between1k2k]c259565/f1p1/1489	GO:0043234//protein complex	GO:0043169//cation binding;GO:0004721//phosphoprotein phosphatase activity	GO:0006464//cellular protein modification process	K17506//protein phosphatase 1L [EC:3.1.3.16]	NA
[Pineapple_below1k]c70683/f1p1/621	NA	NA	NA	K09602//ubiquitin thioesterase protein OTUB1 [EC:3.4.19.12]	NA
[Pineapple_below1k]c53045/f1p1/687	GO:0043231//intracellular membrane-bounded organelle	GO:0032559//adenyl ribonucleotide binding;GO:0004812//aminoacyl-tRNA ligase activity	GO:0006418//tRNA aminoacylation for protein translation	K01866//tyrosyl-tRNA synthetase [EC:6.1.1.1]	NA
[Pineapple_between1k2k]c210334/f2p2/2060	NA	NA	NA	K01640//hydroxymethylglutaryl-CoA lyase [EC:4.1.3.4]	NA
[Pineapple_between1k2k]c21120/f1p1/1859	NA	NA	NA	K16279//E3 ubiquitin-protein ligase KEG [EC:2.7.11.1 2.3.2.27]	NA
[Pineapple_between2kand3k]c269930/f1p1/2951	NA	NA	NA	K05387//glutamate receptor, ionotropic, plant	NA
[Pineapple_between2kand3k]c39238/f1p1/2759	NA	NA	NA	K13420//LRR receptor-like serine/threonine-protein kinase FLS2 [EC:2.7.11.1]	NA
[Pineapple_between1k2k]c127857/f2p2/1547	NA	NA	NA	K09422//myb proto-oncogene protein, plant	NA
[Pineapple_above3k]c24320/f1p1/2024	NA	NA	NA	K17964//leucine-rich PPR motif-containing protein, mitochondrial	NA
[Pineapple_between1k2k]c60313/f1p1/1720	NA	NA	NA	K09647//mitochondrial inner membrane protease subunit 1 [EC:3.4.21.-]	NA
[Pineapple_below1k]c5530/f1p2/726	NA	GO:0005488//binding	NA	K18753//butyrate response factor 1;K15308//tristetraprolin	NA
[Pineapple_below1k]c49327/f2p1/678	NA	GO:0035251//UDP-glucosyltransferase activity	GO:0005984//disaccharide metabolic process	K00695//sucrose synthase [EC:2.4.1.13]	NA
[Pineapple_below1k]c59955/f1p1/833	NA	GO:0003824//catalytic activity	NA	K01590//histidine decarboxylase [EC:4.1.1.22]	NA
[Pineapple_between2kand3k]c234077/f1p1/3085	NA	NA	NA	K10875//DNA repair and recombination protein RAD54 and RAD54-like protein [EC:3.6.4.-]	NA
[Pineapple_below1k]c14648/f2p2/761	NA	GO:0005488//binding	NA	NA	NA
[Pineapple_between2kand3k]c59880/f2p5/3286	GO:0043231//intracellular membrane-bounded organelle	GO:0003677//DNA binding;GO:0001071//nucleic acid binding transcription factor activity	GO:0006351//transcription, DNA-templated	K09338//homeobox-leucine zipper protein	NA
[Pineapple_between2kand3k]c114352/f1p1/3228	NA	NA	NA	K14309//nuclear pore complex protein Nup93	NA
[Pineapple_between2kand3k]c107902/f1p11/3257	NA	NA	NA	K08286//protein-serine/threonine kinase [EC:2.7.11.-]	NA
[Pineapple_between1k2k]c408913/f12p4/1743	NA	NA	NA	K13126//polyadenylate-binding protein	NA
[Pineapple_between2kand3k]c26018/f1p1/3434	NA	NA	NA	K14677//aminoacylase [EC:3.5.1.14]	NA
[Pineapple_above3k]c24498/f1p1/3625	NA	NA	NA	K14488//SAUR family protein	NA
[Pineapple_between1k2k]c263045/f1p192/3471	GO:0044424//intracellular part;GO:0043234//protein complex	GO:0046872//metal ion binding;GO:0016836//hydro-lyase activity	GO:0006007//glucose catabolic process	K01689//enolase [EC:4.2.1.11]	NA
[Pineapple_between2kand3k]c173377/f1p1/3060	NA	NA	NA	K13566//omega-amidase [EC:3.5.1.3]	NA
[Pineapple_between1k2k]c4896/f2p2/2067	NA	NA	NA	K14491//two-component response regulator ARR-B family	NA
[Pineapple_between2kand3k]c162492/f1p1/3022	NA	NA	NA	K14411//RNA-binding protein Musashi	NA
[Pineapple_between2kand3k]c109532/f2p1/2961	NA	NA	NA	K16055//trehalose 6-phosphate synthase/phosphatase [EC:2.4.1.15 3.1.3.12]	NA
[Pineapple_between2kand3k]c172471/f1p1/3053	NA	NA	NA	K00620//glutamate N-acetyltransferase / amino-acid N-acetyltransferase [EC:2.3.1.35 2.3.1.1];K11292//transcription elongation factor SPT6;K13415//protein brassinosteroid insensitive 1 [EC:2.7.10.1 2.7.11.1];K18577//mannosylglycoprotein endo-beta-mannosidase [EC:3.2.1.152]	NA
[Pineapple_between1k2k]c157393/f3p0/1745	NA	NA	NA	K13076//Delta8-fatty-acid desaturase [EC:1.14.19.4]	NA
[Pineapple_between2kand3k]c298299/f1p1/2875	NA	NA	NA	K13457//disease resistance protein RPM1;K06630//14-3-3 protein epsilon	NA
[Pineapple_between2kand3k]c286519/f8p3/2892	NA	NA	NA	K03860//phosphatidylinositol glycan, class Q	NA
[Pineapple_below1k]c5452/f5p1/773	NA	GO:0047429//nucleoside-triphosphate diphosphatase activity;GO:0046872//metal ion binding;GO:0005515//protein binding	GO:0009262//deoxyribonucleotide metabolic process;GO:0006259//DNA metabolic process	K01520//dUTP pyrophosphatase [EC:3.6.1.23]	NA
[Pineapple_between2kand3k]c114500/f1p5/3075	NA	NA	NA	K03860//phosphatidylinositol glycan, class Q	NA
[Pineapple_below1k]c18173/f1p1/349	NA	GO:0016787//hydrolase activity;GO:0016740//transferase activity;GO:0005488//binding	NA	NA	NA
[Pineapple_below1k]c28948/f1p1/719	NA	NA	NA	K16276//zinc finger protein-like protein	NA
[Pineapple_between2kand3k]c4501/f1p1/2713	NA	GO:0051540//metal cluster binding	GO:0031163//metallo-sulfur cluster assembly	K13628//iron-sulfur cluster assembly protein	NA
[Pineapple_between2kand3k]c272403/f1p1/3163	GO:0032991//macromolecular complex;GO:0015630//microtubule cytoskeleton	GO:0032561//guanyl ribonucleotide binding;GO:0017111//nucleoside-triphosphatase activity	GO:0007017//microtubule-based process;GO:0009207//purine ribonucleoside triphosphate catabolic process;GO:0043623//cellular protein complex assembly	K07374//tubulin alpha	NA
[Pineapple_between2kand3k]c31957/f2p2/2318	NA	GO:0048037//cofactor binding;GO:0016841//ammonia-lyase activity	GO:0006549//isoleucine metabolic process	K01754//threonine dehydratase [EC:4.3.1.19]	NA
[Pineapple_between2kand3k]c307710/f1p1/5575	NA	NA	NA	K04730//interleukin-1 receptor-associated kinase 1 [EC:2.7.11.1]	NA
[Pineapple_between1k2k]c136979/f1p1/2151	NA	NA	NA	K04730//interleukin-1 receptor-associated kinase 1 [EC:2.7.11.1]	NA
[Pineapple_between2kand3k]c9439/f1p1/2941	NA	NA	NA	K03798//cell division protease FtsH [EC:3.4.24.-]	NA
[Pineapple_between1k2k]c93119/f1p1/1932	GO:0031410//cytoplasmic vesicle	NA	NA	NA	NA
[Pineapple_below1k]c1979/f4p3/621	NA	GO:0016671//oxidoreductase activity, acting on a sulfur group of donors, disulfide as acceptor	GO:0008152//metabolic process	K07305//peptide-methionine (R)-S-oxide reductase [EC:1.8.4.12]	NA
[Pineapple_below1k]c6183/f1p0/722	GO:0043231//intracellular membrane-bounded organelle	GO:0003677//DNA binding;GO:0005515//protein binding;GO:0001071//nucleic acid binding transcription factor activity	GO:0006351//transcription, DNA-templated	K16241//transcription factor HY5	NA
[Pineapple_above3k]c21956/f1p1/1024	NA	NA	NA	K12883//nuclear cap-binding protein subunit 2	NA
[Pineapple_between2kand3k]c162894/f1p1/2654	NA	NA	NA	K15501//serine/threonine-protein phosphatase 6 regulatory subunit 3	NA
[Pineapple_below1k]c48178/f1p4/631	NA	GO:0043169//cation binding	NA	NA	NA
[Pineapple_between1k2k]c100327/f1p6/2069	NA	NA	NA	K14497//protein phosphatase 2C [EC:3.1.3.16]	NA
[Pineapple_between1k2k]c40351/f1p1/2157	NA	NA	NA	K07466//replication factor A1	NA
[Pineapple_between1k2k]c416459/f1p1/1774	GO:0031410//cytoplasmic vesicle	GO:0004180//carboxypeptidase activity	GO:0019538//protein metabolic process	K16297//serine carboxypeptidase-like clade II [EC:3.4.16.-]	NA
[Pineapple_between1k2k]c45117/f1p1/2040	NA	NA	NA	K19027//zinc finger FYVE domain-containing protein 26	NA
[Pineapple_between1k2k]c492849/f1p2/1529	GO:0043234//protein complex	GO:0043169//cation binding;GO:0004721//phosphoprotein phosphatase activity	GO:0006464//cellular protein modification process	K17506//protein phosphatase 1L [EC:3.1.3.16]	NA
[Pineapple_between2kand3k]c107738/f1p1/3093	NA	NA	NA	K10737//DNA helicase MCM8 [EC:3.6.4.12]	NA
[Pineapple_below1k]c33740/f1p0/688	NA	NA	NA	K02883//large subunit ribosomal protein L18e	NA
[Pineapple_below1k]c46191/f4p6/670	NA	NA	NA	K03950//NADH dehydrogenase (ubiquinone) 1 alpha subcomplex subunit 6	NA
[Pineapple_between1k2k]c46490/f2p1/1730	NA	NA	GO:0008152//metabolic process	K00559//sterol 24-C-methyltransferase [EC:2.1.1.41]	NA
[Pineapple_between2kand3k]c236829/f2p2/2818	NA	NA	NA	K15710//E3 ubiquitin-protein ligase SHPRH [EC:3.6.4.- 2.3.2.27]	NA
[Pineapple_between1k2k]c302079/f1p1/2185	NA	NA	NA	K01778//diaminopimelate epimerase [EC:5.1.1.7]	NA
[Pineapple_between2kand3k]c241233/f2p3/3407	NA	GO:0000166//nucleotide binding;GO:0004672//protein kinase activity	NA	K04730//interleukin-1 receptor-associated kinase 1 [EC:2.7.11.1]	NA
[Pineapple_between1k2k]c474596/f42p46/1699	NA	NA	NA	K19995//secretory carrier-associated membrane protein	NA
[Pineapple_between2kand3k]c28358/f1p1/2787	NA	NA	NA	K17987//next to BRCA1 gene 1 protein	NA
[Pineapple_below1k]c32808/f1p2/708	NA	NA	NA	K13415//protein brassinosteroid insensitive 1 [EC:2.7.10.1 2.7.11.1]	NA
[Pineapple_between1k2k]c119444/f4p4/1983	NA	NA	NA	K19041//E3 ubiquitin-protein ligase RNF38/44 [EC:2.3.2.27];K04730//interleukin-1 receptor-associated kinase 1 [EC:2.7.11.1]	NA
[Pineapple_above3k]c18717/f2p2/1140	NA	NA	NA	NA	gi|672201513|ref|XP_008778156.1|//PREDICTED: uncharacterized protein LOC103697987 [Phoenix dactylifera]
[Pineapple_between2kand3k]c135971/f1p1/2680	GO:0031410//cytoplasmic vesicle	NA	NA	K20298//vacuolar protein sorting-associated protein 52;K02882//large subunit ribosomal protein L18Ae;K01381//saccharopepsin [EC:3.4.23.25]	NA
[Pineapple_between2kand3k]c46035/f1p1/2865	NA	NA	NA	K01738//cysteine synthase A [EC:2.5.1.47]	NA
[Pineapple_below1k]c37131/f1p1/538	NA	NA	NA	K00799//glutathione S-transferase [EC:2.5.1.18]	NA
[Pineapple_between2kand3k]c253005/f6p1/2896	NA	NA	NA	K01126//glycerophosphoryl diester phosphodiesterase [EC:3.1.4.46]	NA
[Pineapple_between2kand3k]c301237/f1p1/3253	NA	NA	NA	K04424//sterile alpha motif and leucine zipper containing kinase AZK [EC:2.7.11.25]	NA
[Pineapple_between2kand3k]c69013/f1p1/3121	NA	NA	NA	K01188//beta-glucosidase [EC:3.2.1.21];K00620//glutamate N-acetyltransferase / amino-acid N-acetyltransferase [EC:2.3.1.35 2.3.1.1]	NA
[Pineapple_between2kand3k]c298169/f1p1/2669	NA	NA	NA	K01183//chitinase [EC:3.2.1.14]	NA
[Pineapple_below1k]c63884/f1p2/587	GO:0031410//cytoplasmic vesicle;GO:0030529//ribonucleoprotein complex	GO:0005198//structural molecule activity	GO:0010467//gene expression	K02971//small subunit ribosomal protein S21e	NA
[Pineapple_between2kand3k]c303039/f1p1/3086	NA	NA	NA	K01427//urease [EC:3.5.1.5]	NA
[Pineapple_between2kand3k]c169023/f1p1/2885	NA	NA	NA	K15078//structure-specific endonuclease subunit SLX1 [EC:3.6.1.-]	NA
[Pineapple_below1k]c41533/f1p0/694	GO:0044464//cell part	NA	NA	K17081//prohibitin 2	NA
[Pineapple_between2kand3k]c26029/f1p1/2710	NA	NA	NA	K10268//F-box and leucine-rich repeat protein 2/20	NA
[Pineapple_between1k2k]c511334/f7p7/1438	GO:0031410//cytoplasmic vesicle	GO:0016787//hydrolase activity	GO:0044238//primary metabolic process	K17604//zinc finger SWIM domain-containing protein 3;K01188//beta-glucosidase [EC:3.2.1.21];K00679//phospholipid:diacylglycerol acyltransferase [EC:2.3.1.158];K01206//alpha-L-fucosidase [EC:3.2.1.51];K10960//geranylgeranyl reductase [EC:1.3.1.83]	NA
[Pineapple_below1k]c3789/f2p0/636	NA	GO:0032561//guanyl ribonucleotide binding;GO:0003824//catalytic activity	GO:0006810//transport;GO:0035556//intracellular signal transduction	K07874//Ras-related protein Rab-1A	NA
[Pineapple_below1k]c6127/f1p1/360	NA	GO:0032559//adenyl ribonucleotide binding	GO:0006796//phosphate-containing compound metabolic process	K10572//inositol-pentakisphosphate 2-kinase [EC:2.7.1.158]	NA
[Pineapple_above3k]c14161/f1p1/2081	NA	NA	NA	K13111//WD40 repeat-containing protein SMU1;K14558//periodic tryptophan protein 2	gi|778689635|ref|XP_004152185.2|//PREDICTED: protein TOPLESS [Cucumis sativus]
[Pineapple_between2kand3k]c63233/f1p1/3392	NA	NA	GO:0006810//transport	K12195//charged multivesicular body protein 6	NA
[Pineapple_between1k2k]c618673/f1p1/911	NA	NA	NA	K16302//metal transporter CNNM	NA
[Pineapple_between2kand3k]c81686/f1p1/2863	NA	NA	NA	K05749//cytoplasmic FMR1 interacting protein	NA
[Pineapple_between2kand3k]c196383/f1p1/2826	NA	NA	NA	K00600//glycine hydroxymethyltransferase [EC:2.1.2.1]	NA
[Pineapple_between1k2k]c622463/f1p3/1849	GO:0044424//intracellular part	GO:0032559//adenyl ribonucleotide binding	NA	K03065//26S proteasome regulatory subunit T5	NA
[Pineapple_between2kand3k]c112648/f2p2/2965	NA	NA	NA	K04730//interleukin-1 receptor-associated kinase 1 [EC:2.7.11.1]	NA
[Pineapple_below1k]c2277/f1p1/724	NA	NA	NA	K16810//TBCC domain-containing protein 1	NA
[Pineapple_between2kand3k]c133999/f1p1/2736	NA	GO:0008170//N-methyltransferase activity	GO:0006730//one-carbon metabolic process	K05929//phosphoethanolamine N-methyltransferase [EC:2.1.1.103]	NA
[Pineapple_between2kand3k]c190927/f1p1/5053	NA	NA	NA	K12875//apoptotic chromatin condensation inducer in the nucleus	NA
[Pineapple_above3k]c6326/f1p2/1270	NA	NA	NA	K01191//alpha-mannosidase [EC:3.2.1.24]	gi|985468538|ref|XP_015389999.1|//PREDICTED: uncharacterized protein LOC107178872 [Citrus sinensis]
[Pineapple_between1k2k]c499893/f1p1/1565	NA	NA	NA	K11592//endoribonuclease Dicer [EC:3.1.26.-];K10532//heparan-alpha-glucosaminide N-acetyltransferase [EC:2.3.1.78]	NA
[Pineapple_between2kand3k]c133087/f1p1/3285	GO:0031224//intrinsic component of membrane;GO:0031410//cytoplasmic vesicle;GO:0005746//mitochondrial respiratory chain	GO:0050136//NADH dehydrogenase (quinone) activity	GO:0022904//respiratory electron transport chain	K03878//NADH-ubiquinone oxidoreductase chain 1 [EC:1.6.5.3]	NA
[Pineapple_above3k]c22632/f1p1/3687	NA	NA	NA	K01303//acylaminoacyl-peptidase [EC:3.4.19.1];K01191//alpha-mannosidase [EC:3.2.1.24];K13356//alcohol-forming fatty acyl-CoA reductase [EC:1.2.1.84]	NA
[Pineapple_above3k]c18383/f3p3/1199	NA	NA	NA	K17095//annexin A7/11	gi|672110289|ref|XP_008794526.1|//PREDICTED: annexin D1-like [Phoenix dactylifera]
[Pineapple_below1k]c89755/f7p9/728	NA	GO:0004175//endopeptidase activity;GO:0005515//protein binding	GO:0044092//negative regulation of molecular function	NA	NA
[Pineapple_between1k2k]c10704/f1p1/1724	GO:0043231//intracellular membrane-bounded organelle;GO:0016020//membrane	GO:0016651//oxidoreductase activity, acting on NAD(P)H	GO:0008152//metabolic process	K11407//histone deacetylase 6 [EC:3.5.1.98];K17065//dynamin 1-like protein [EC:3.6.5.5]	NA
[Pineapple_below1k]c89116/f13p17/840	GO:0031410//cytoplasmic vesicle	NA	NA	NA	NA
[Pineapple_above3k]c9996/f1p1/2316	NA	NA	NA	K19036//ATP-dependent RNA/DNA helicase IGHMBP2 [EC:3.6.4.12 3.6.4.13]	gi|743876230|ref|XP_010907535.1|//PREDICTED: DNA-binding protein SMUBP-2 isoform X1 [Elaeis guineensis]
[Pineapple_between2kand3k]c133848/f1p1/2812	GO:0043231//intracellular membrane-bounded organelle;GO:0030529//ribonucleoprotein complex	GO:0005198//structural molecule activity	GO:0010467//gene expression	K02915//large subunit ribosomal protein L34e	NA
[Pineapple_below1k]c30109/f1p4/715	GO:0005622//intracellular	NA	NA	K14841//ribosome biogenesis protein NSA1	NA
[Pineapple_between2kand3k]c162377/f2p2/3217	NA	NA	NA	K13024//inositol-hexakisphosphate/diphosphoinositol-pentakisphosphate 1-kinase [EC:2.7.4.24];K01507//inorganic pyrophosphatase [EC:3.6.1.1];K13336//peroxin-3;K00963//UTP--glucose-1-phosphate uridylyltransferase [EC:2.7.7.9];K14805//ATP-dependent RNA helicase DDX24/MAK5 [EC:3.6.4.13]	NA
[Pineapple_below1k]c18415/f1p0/499	GO:0009534//chloroplast thylakoid	NA	GO:0006091//generation of precursor metabolites and energy	K08912//light-harvesting complex II chlorophyll a/b binding protein 1	NA
[Pineapple_above3k]c2072/f2p2/3440	NA	NA	NA	K00876//uridine kinase [EC:2.7.1.48]	gi|743823909|ref|XP_010932643.1|//PREDICTED: uncharacterized protein LOC105053245 [Elaeis guineensis]
[Pineapple_between1k2k]c98877/f2p2/2238	NA	NA	NA	K09874//aquaporin NIP	NA
[Pineapple_between1k2k]c91814/f1p1/1600	GO:0043231//intracellular membrane-bounded organelle	GO:0004721//phosphoprotein phosphatase activity	GO:0010374//stomatal complex development;GO:0009755//hormone-mediated signaling pathway	K17506//protein phosphatase 1L [EC:3.1.3.16]	NA
[Pineapple_between2kand3k]c66160/f3p3/3001	NA	NA	NA	K04733//interleukin-1 receptor-associated kinase 4 [EC:2.7.11.1]	NA
[Pineapple_between1k2k]c30690/f1p1/1825	NA	NA	NA	K18213//proteinaceous RNase P [EC:3.1.26.5]	NA
[Pineapple_below1k]c43345/f12p21/812	GO:0043231//intracellular membrane-bounded organelle;GO:0030529//ribonucleoprotein complex	GO:0043169//cation binding;GO:0005198//structural molecule activity	GO:0010467//gene expression	K02977//small subunit ribosomal protein S27Ae	NA
[Pineapple_between1k2k]c421960/f1p3/2070	NA	NA	NA	K13806//sn1-specific diacylglycerol lipase [EC:3.1.1.-]	NA
[Pineapple_between2kand3k]c304428/f1p1/2642	NA	NA	NA	K14514//ethylene-insensitive protein 3	NA
[Pineapple_between1k2k]c117447/f26p20/1646	NA	GO:0046872//metal ion binding	NA	K09587//steroid 22-alpha-hydroxylase [EC:1.14.13.-]	NA
[Pineapple_between2kand3k]c206058/f1p1/2899	NA	NA	NA	K18462//WASH complex subunit FAM21	NA
[Pineapple_between1k2k]c221666/f1p1/1720	NA	NA	NA	K01092//myo-inositol-1(or 4)-monophosphatase [EC:3.1.3.25]	NA
[Pineapple_below1k]c129607/f1p1/300	NA	NA	NA	K14324//histone deacetylase complex subunit SAP18	NA
[Pineapple_between2kand3k]c231943/f1p1/2916	NA	NA	NA	K02945//small subunit ribosomal protein S1	NA
[Pineapple_between2kand3k]c106023/f1p5/2783	NA	NA	NA	K14430//phosphate transporter	NA
[Pineapple_below1k]c34858/f1p1/674	GO:0043231//intracellular membrane-bounded organelle	NA	NA	K07562//nonsense-mediated mRNA decay protein 3	NA
[Pineapple_below1k]c56301/f1p1/374	NA	NA	NA	K08233//polyneuridine-aldehyde esterase [EC:3.1.1.78]	NA
[Pineapple_below1k]c32323/f1p0/631	GO:0030529//ribonucleoprotein complex;GO:0009536//plastid	GO:0005198//structural molecule activity	GO:0010467//gene expression	K02956//small subunit ribosomal protein S15	NA
[Pineapple_between1k2k]c311782/f1p1/1909	NA	NA	NA	K09527//DnaJ homolog subfamily C member 7	NA
[Pineapple_below1k]c34531/f1p0/591	GO:0043231//intracellular membrane-bounded organelle	GO:0003676//nucleic acid binding	NA	K09422//myb proto-oncogene protein, plant	NA
[Pineapple_between2kand3k]c264931/f1p1/3064	NA	NA	NA	K14494//DELLA protein	NA
[Pineapple_between2kand3k]c22262/f1p1/3360	NA	NA	NA	K00284//glutamate synthase (ferredoxin) [EC:1.4.7.1]	NA
[Pineapple_above3k]c33587/f4p4/3481	NA	NA	NA	K10396//kinesin family member 5	NA
[Pineapple_between2kand3k]c98175/f1p1/2424	NA	NA	NA	K19861//benzyl alcohol O-benzoyltransferase [EC:2.3.1.196 2.3.1.232]	NA
[Pineapple_between1k2k]c168619/f1p1/1643	NA	NA	NA	K09338//homeobox-leucine zipper protein	NA
[Pineapple_between1k2k]c1874/f12p15/1681	NA	NA	NA	K06961//ribosomal RNA assembly protein	NA
[Pineapple_between2kand3k]c114112/f1p1/3035	NA	NA	NA	K12447//UDP-sugar pyrophosphorylase [EC:2.7.7.64];K01456//peptide-N4-(N-acetyl-beta-glucosaminyl)asparagine amidase [EC:3.5.1.52]	NA
[Pineapple_between1k2k]c301548/f1p1/1947	NA	NA	NA	K13421//uridine monophosphate synthetase [EC:2.4.2.10 4.1.1.23]	NA
[Pineapple_below1k]c10934/f4p1/610	GO:0043231//intracellular membrane-bounded organelle	GO:0005515//protein binding	NA	K09528//DnaJ homolog subfamily C member 8	NA
[Pineapple_between2kand3k]c371910/f1p1/1374	NA	GO:0004683//calmodulin-dependent protein kinase activity	NA	K08266//target of rapamycin complex subunit LST8	NA
[Pineapple_between1k2k]c527760/f1p1/1500	NA	NA	NA	K15920//beta-D-xylosidase 4 [EC:3.2.1.37]	NA
[Pineapple_below1k]c61290/f2p1/614	GO:0044424//intracellular part	GO:0016668//oxidoreductase activity, acting on a sulfur group of donors, NAD(P) as acceptor;GO:0050662//coenzyme binding	GO:0019725//cellular homeostasis;GO:0008152//metabolic process	K00382//dihydrolipoamide dehydrogenase [EC:1.8.1.4]	NA
[Pineapple_below1k]c77668/f1p1/320	NA	NA	NA	K04715//ceramide kinase [EC:2.7.1.138]	NA
[Pineapple_above3k]c36654/f1p1/669	NA	NA	NA	K09872//aquaporin PIP	NA
[Pineapple_between2kand3k]c263000/f1p1/3080	NA	GO:0016787//hydrolase activity;GO:0005488//binding	NA	K03006//DNA-directed RNA polymerase II subunit RPB1 [EC:2.7.7.6]	NA
[Pineapple_between1k2k]c505293/f1p1/1831	GO:0044464//cell part	GO:0022890//inorganic cation transmembrane transporter activity	GO:0000041//transition metal ion transport;GO:0009235//cobalamin metabolic process	K15200//general transcription factor 3C polypeptide 2;K14498//serine/threonine-protein kinase SRK2 [EC:2.7.11.1]	NA
[Pineapple_between2kand3k]c348530/f12p2/2940	NA	NA	NA	K13420//LRR receptor-like serine/threonine-protein kinase FLS2 [EC:2.7.11.1]	NA
[Pineapple_below1k]c38103/f1p1/371	NA	GO:0032559//adenyl ribonucleotide binding;GO:0003824//catalytic activity	NA	K01648//ATP citrate (pro-S)-lyase [EC:2.3.3.8]	NA
[Pineapple_between2kand3k]c235814/f1p1/2754	NA	NA	NA	K20353//COPII coat assembly protein SEC16	NA
[Pineapple_below1k]c126558/f1p2/607	GO:0043231//intracellular membrane-bounded organelle	NA	NA	K02266//cytochrome c oxidase subunit 6a	NA
[Pineapple_between2kand3k]c169116/f1p2/3109	NA	NA	NA	K00924	NA
[Pineapple_between1k2k]c546240/f1p1/2066	NA	NA	NA	K14497//protein phosphatase 2C [EC:3.1.3.16]	NA
[Pineapple_below1k]c50965/f2p2/729	GO:0031224//intrinsic component of membrane;GO:0031410//cytoplasmic vesicle;GO:0043234//protein complex	GO:0016787//hydrolase activity	NA	K12948//signal peptidase complex subunit 3 [EC:3.4.-.-]	NA
[Pineapple_between1k2k]c292835/f40p30/2092	NA	NA	NA	K13207//CUG-BP- and ETR3-like factor;K00161//pyruvate dehydrogenase E1 component alpha subunit [EC:1.2.4.1]	NA
[Pineapple_between2kand3k]c41070/f5p4/2875	NA	NA	NA	K07305//peptide-methionine (R)-S-oxide reductase [EC:1.8.4.12];K03006//DNA-directed RNA polymerase II subunit RPB1 [EC:2.7.7.6];K03549//KUP system potassium uptake protein;K12447//UDP-sugar pyrophosphorylase [EC:2.7.7.64]	NA
[Pineapple_below1k]c43963/f6p13/666	NA	NA	NA	K13456//RPM1-interacting protein 4	NA
[Pineapple_between2kand3k]c127092/f9p6/3087	NA	NA	NA	K12447//UDP-sugar pyrophosphorylase [EC:2.7.7.64]	NA
[Pineapple_above3k]c1660/f3p4/1773	NA	NA	NA	K03066//26S proteasome regulatory subunit T6	gi|672136808|ref|XP_008792112.1|//PREDICTED: 26S protease regulatory subunit 8 homolog A-like [Phoenix dactylifera]
[Pineapple_between2kand3k]c25382/f1p2/3294	NA	NA	NA	K13420//LRR receptor-like serine/threonine-protein kinase FLS2 [EC:2.7.11.1]	NA
[Pineapple_between1k2k]c125045/f1p2/2149	NA	NA	NA	K20495	NA
[Pineapple_between1k2k]c32891/f1p1/1480	NA	NA	NA	K10047//inositol-phosphate phosphatase / L-galactose 1-phosphate phosphatase [EC:3.1.3.25 3.1.3.93]	NA
[Pineapple_between2kand3k]c133101/f1p1/2790	NA	NA	NA	K17982//geranyllinalool synthase [EC:4.2.3.144]	NA
[Pineapple_between1k2k]c12512/f1p1/1848	GO:0032991//macromolecular complex;GO:0015630//microtubule cytoskeleton	GO:0032561//guanyl ribonucleotide binding;GO:0017111//nucleoside-triphosphatase activity	GO:0007017//microtubule-based process;GO:0009207//purine ribonucleoside triphosphate catabolic process;GO:0043623//cellular protein complex assembly	K07375//tubulin beta	NA
[Pineapple_between2kand3k]c58569/f1p4/3320	NA	GO:0046872//metal ion binding;GO:0016628//oxidoreductase activity, acting on the CH-CH group of donors, NAD or NADP as acceptor;GO:0004611//phosphoenolpyruvate carboxykinase activity	GO:0043648//dicarboxylic acid metabolic process;GO:0009060//aerobic respiration;GO:0071704//organic substance metabolic process	K01595//phosphoenolpyruvate carboxylase [EC:4.1.1.31]	NA
[Pineapple_between1k2k]c312810/f1p1/1911	NA	NA	NA	K12879//THO complex subunit 2	NA
[Pineapple_below1k]c35774/f3p15/700	GO:0043231//intracellular membrane-bounded organelle;GO:0000785//chromatin	GO:0003676//nucleic acid binding	GO:0034728//nucleosome organization	K11251//histone H2A	NA
[Pineapple_below1k]c25435/f2p2/828	NA	NA	NA	K05909//laccase [EC:1.10.3.2];K00962//polyribonucleotide nucleotidyltransferase [EC:2.7.7.8];K18577//mannosylglycoprotein endo-beta-mannosidase [EC:3.2.1.152];K13415//protein brassinosteroid insensitive 1 [EC:2.7.10.1 2.7.11.1]	NA
[Pineapple_between1k2k]c69733/f1p1/1723	NA	NA	NA	K14823//rRNA-processing protein EBP2	NA
[Pineapple_below1k]c3388/f4p0/676	NA	NA	NA	K12827//splicing factor 3A subunit 3	NA
[Pineapple_below1k]c8986/f1p1/522	NA	GO:0003824//catalytic activity	NA	K01728//pectate lyase [EC:4.2.2.2]	NA
[Pineapple_between1k2k]c508149/f1p1/1660	NA	NA	NA	K17908//autophagy-related protein 18;K08876//SCY1-like protein 1	NA
[Pineapple_between1k2k]c39438/f1p1/1847	NA	NA	NA	K00921//1-phosphatidylinositol-3-phosphate 5-kinase [EC:2.7.1.150]	NA
[Pineapple_between2kand3k]c54639/f18p17/3424	GO:0031410//cytoplasmic vesicle	GO:0032559//adenyl ribonucleotide binding;GO:0004672//protein kinase activity	GO:0006464//cellular protein modification process	K04730//interleukin-1 receptor-associated kinase 1 [EC:2.7.11.1]	NA
[Pineapple_between1k2k]c7169/f5p6/2017	NA	NA	NA	K13422//transcription factor MYC2	NA
[Pineapple_between1k2k]c417132/f1p1/2002	NA	GO:0016740//transferase activity	NA	K13648//alpha-1,4-galacturonosyltransferase [EC:2.4.1.43]	NA
[Pineapple_above3k]c21240/f1p1/3561	NA	NA	NA	K01176//alpha-amylase [EC:3.2.1.1]	NA
[Pineapple_between2kand3k]c36708/f7p17/2882	NA	NA	NA	K19613//leucine-rich repeat protein SHOC2	NA
[Pineapple_between1k2k]c62976/f1p1/2207	GO:0043231//intracellular membrane-bounded organelle;GO:0008287//protein serine/threonine phosphatase complex	GO:0019888//protein phosphatase regulator activity	GO:0023052//signaling	K11584//serine/threonine-protein phosphatase 2A regulatory subunit B'	NA
[Pineapple_between1k2k]c14393/f2p2/1610	NA	GO:0000166//nucleotide binding;GO:0004672//protein kinase activity	NA	K00924;K04730//interleukin-1 receptor-associated kinase 1 [EC:2.7.11.1]	NA
[Pineapple_between1k2k]c614186/f1p1/1117	NA	NA	NA	K19828//mitochondrial GTPase 1	NA
[Pineapple_between2kand3k]c44317/f2p2/3083	NA	NA	NA	K19613//leucine-rich repeat protein SHOC2	NA
[Pineapple_below1k]c123513/f1p1/426	NA	NA	NA	K18635//protein SPIRAL1 and related proteins	NA
[Pineapple_between1k2k]c545885/f1p1/1701	GO:0032991//macromolecular complex;GO:0015630//microtubule cytoskeleton	GO:0032561//guanyl ribonucleotide binding;GO:0017111//nucleoside-triphosphatase activity	GO:0007017//microtubule-based process;GO:0009207//purine ribonucleoside triphosphate catabolic process;GO:0043623//cellular protein complex assembly	K07375//tubulin beta	NA
[Pineapple_between1k2k]c508797/f1p1/1899	GO:0031410//cytoplasmic vesicle	NA	NA	NA	NA
[Pineapple_between1k2k]c121332/f1p1/1997	NA	NA	NA	K14950//cation-transporting ATPase 13A1 [EC:3.6.3.-]	NA
[Pineapple_between2kand3k]c4111/f3p8/3276	NA	NA	NA	K15032//mTERF domain-containing protein, mitochondrial	NA
[Pineapple_between1k2k]c482727/f1p1/1913	NA	NA	NA	K06662//cell cycle checkpoint protein	NA
[Pineapple_between1k2k]c15314/f2p7/1415	NA	GO:0008233//peptidase activity	NA	K16292//KDEL-tailed cysteine endopeptidase [EC:3.4.22.-]	NA
[Pineapple_between1k2k]c170536/f1p1/1592	NA	NA	NA	K06268//serine/threonine-protein phosphatase 2B regulatory subunit	NA
[Pineapple_below1k]c15552/f1p1/555	NA	NA	NA	K04498//E1A/CREB-binding protein [EC:2.3.1.48]	NA
[Pineapple_between2kand3k]c168627/f1p1/3038	NA	NA	NA	K01657//anthranilate synthase component I [EC:4.1.3.27]	NA
[Pineapple_between2kand3k]c15866/f1p1/2507	NA	NA	NA	K08592//sentrin-specific protease 1 [EC:3.4.22.68]	NA
[Pineapple_below1k]c24258/f9p16/724	GO:0043231//intracellular membrane-bounded organelle	NA	GO:0006448//regulation of translational elongation	K02435//aspartyl-tRNA(Asn)/glutamyl-tRNA(Gln) amidotransferase subunit C [EC:6.3.5.6 6.3.5.7]	NA
[Pineapple_between2kand3k]c287334/f2p3/2788	NA	NA	NA	K17604//zinc finger SWIM domain-containing protein 3	NA
[Pineapple_between1k2k]c115872/f1p1/2087	NA	NA	NA	K13201//nucleolysin TIA-1/TIAR	NA
[Pineapple_between2kand3k]c47637/f1p1/2735	NA	NA	NA	K14794//ribosomal RNA-processing protein 12;K12309//beta-galactosidase [EC:3.2.1.23]	NA
[Pineapple_below1k]c24509/f1p1/697	GO:0044464//cell part	GO:0046872//metal ion binding;GO:0032561//guanyl ribonucleotide binding;GO:0017111//nucleoside-triphosphatase activity	GO:0009207//purine ribonucleoside triphosphate catabolic process	NA	NA
[Pineapple_between2kand3k]c33152/f1p1/2621	NA	NA	NA	K14311//nuclear pore complex protein Nup188	NA
[Pineapple_between2kand3k]c225096/f1p1/2872	NA	NA	NA	K01188//beta-glucosidase [EC:3.2.1.21]	NA
[Pineapple_between2kand3k]c26969/f1p1/2782	NA	NA	NA	K02941//large subunit ribosomal protein LP0	NA
[Pineapple_between1k2k]c12907/f1p1/2019	NA	GO:0016740//transferase activity;GO:0048037//cofactor binding	GO:0008152//metabolic process	K07767//katanin p60 ATPase-containing subunit A1 [EC:3.6.4.3]	NA
[Pineapple_above3k]c20239/f1p1/1867	NA	NA	NA	K14494//DELLA protein	NA
[Pineapple_between2kand3k]c233742/f1p13/2990	NA	NA	NA	K00620//glutamate N-acetyltransferase / amino-acid N-acetyltransferase [EC:2.3.1.35 2.3.1.1]	NA
[Pineapple_above3k]c13178/f1p1/3961	NA	NA	NA	K01601//ribulose-bisphosphate carboxylase large chain [EC:4.1.1.39];K03353//anaphase-promoting complex subunit 6;K07759//poly(ADP-ribose) glycohydrolase [EC:3.2.1.143];K15502//serine/threonine-protein phosphatase 6 regulatory ankyrin repeat subunit A;K02469//DNA gyrase subunit A [EC:5.99.1.3]	gi|474383288|gb|EMS64730.1|//Vacuolar cation/proton exchanger 3 [Triticum urartu]
[Pineapple_between2kand3k]c235536/f2p2/2996	NA	NA	NA	K09550//prefoldin subunit 4	NA
[Pineapple_between1k2k]c5529/f8p12/1890	GO:0043231//intracellular membrane-bounded organelle	GO:0003677//DNA binding;GO:0005515//protein binding;GO:0001071//nucleic acid binding transcription factor activity	GO:0006351//transcription, DNA-templated	K04374//cyclic AMP-dependent transcription factor ATF-4	NA
[Pineapple_between2kand3k]c195134/f1p1/2977	NA	NA	NA	K17675//ATP-dependent RNA helicase SUPV3L1/SUV3 [EC:3.6.4.13]	NA
[Pineapple_between2kand3k]c140913/f1p1/3173	NA	NA	NA	K10839//UV excision repair protein RAD23	NA
[Pineapple_between2kand3k]c327206/f1p4/2666	NA	GO:0016831//carboxy-lyase activity	GO:0006525//arginine metabolic process;GO:0006596//polyamine biosynthetic process	K01583//arginine decarboxylase [EC:4.1.1.19]	NA
[Pineapple_between1k2k]c609071/f1p1/1599	NA	NA	NA	K00789//S-adenosylmethionine synthetase [EC:2.5.1.6]	NA
[Pineapple_between2kand3k]c228651/f1p1/2962	GO:0044464//cell part	GO:0032559//adenyl ribonucleotide binding;GO:0042802//identical protein binding;GO:0004930//G-protein coupled receptor activity;GO:0004673//protein histidine kinase activity	GO:0007602//phototransduction;GO:0006468//protein phosphorylation;GO:0006351//transcription, DNA-templated	K12120//phytochrome A	NA
[Pineapple_between2kand3k]c179228/f1p1/2309	NA	NA	NA	K09490//heat shock 70kDa protein 5	NA
[Pineapple_below1k]c2269/f5p0/731	NA	NA	NA	K04427//mitogen-activated protein kinase kinase kinase 7 [EC:2.7.11.25]	NA
[Pineapple_between1k2k]c72286/f1p1/1570	GO:0044464//cell part	NA	NA	K09872//aquaporin PIP	NA
[Pineapple_between1k2k]c407350/f1p1/1744	NA	NA	NA	K03921//acyl-[acyl-carrier-protein] desaturase [EC:1.14.19.2 1.14.19.11 1.14.19.26]	NA
[Pineapple_between2kand3k]c216182/f1p1/2438	GO:0043231//intracellular membrane-bounded organelle	NA	NA	K18485//myogenic factor 6	NA
[Pineapple_between2kand3k]c173511/f1p1/3229	NA	NA	NA	K12619//5'-3' exoribonuclease 2 [EC:3.1.13.-]	NA
[Pineapple_between2kand3k]c19405/f1p1/3076	NA	NA	NA	K03006//DNA-directed RNA polymerase II subunit RPB1 [EC:2.7.7.6];K03327//multidrug resistance protein, MATE family;K01904//4-coumarate--CoA ligase [EC:6.2.1.12];K01051//pectinesterase [EC:3.1.1.11];K18666//activating signal cointegrator complex subunit 1	NA
[Pineapple_below1k]c11808/f2p1/667	NA	NA	NA	K13114//pinin	NA
[Pineapple_below1k]c11146/f1p1/852	NA	NA	NA	K15078//structure-specific endonuclease subunit SLX1 [EC:3.6.1.-]	NA
[Pineapple_below1k]c23998/f1p4/1561	GO:0044464//cell part	NA	NA	NA	NA
[Pineapple_above3k]c7801/f1p2/3878	NA	NA	NA	K20305//trafficking protein particle complex subunit 8	gi|695020703|ref|XP_009397412.1|//PREDICTED: trafficking protein particle complex subunit 8 [Musa acuminata subsp. malaccensis]
[Pineapple_above3k]c15143/f2p2/3897	NA	NA	NA	K15616//eyes absent homolog 1 [EC:3.1.3.48]	gi|672130303|ref|XP_008788679.1|//PREDICTED: eyes absent homolog 4 [Phoenix dactylifera]
[Pineapple_between2kand3k]c8780/f4p4/2888	GO:0043231//intracellular membrane-bounded organelle	GO:0031559//oxidosqualene cyclase activity	NA	K01853//cycloartenol synthase [EC:5.4.99.8]	NA
[Pineapple_between2kand3k]c61086/f1p1/2849	NA	NA	NA	K09419//heat shock transcription factor, other eukaryote	NA
[Pineapple_between1k2k]c199238/f6p2/1876	NA	NA	NA	K16190//glucuronokinase [EC:2.7.1.43];K13422//transcription factor MYC2	NA
[Pineapple_below1k]c3936/f4p4/582	NA	GO:0019887//protein kinase regulator activity;GO:0016772//transferase activity, transferring phosphorus-containing groups	GO:0006796//phosphate-containing compound metabolic process	K02219//cyclin-dependent kinase regulatory subunit CKS1	NA
[Pineapple_between2kand3k]c269208/f1p1/2779	NA	NA	NA	K09060//plant G-box-binding factor	NA
[Pineapple_below1k]c29963/f1p1/350	NA	NA	NA	K08770//ubiquitin C	NA
[Pineapple_between2kand3k]c318522/f1p1/2530	NA	NA	NA	K15634//probable phosphoglycerate mutase [EC:5.4.2.12]	NA
[Pineapple_between1k2k]c542512/f1p1/2142	NA	NA	NA	K09588//cytochrome P450, family 90, subfamily A, polypeptide 1 [EC:1.14.-.-]	NA
[Pineapple_between1k2k]c274256/f1p3/1870	GO:0031410//cytoplasmic vesicle	GO:0043167//ion binding;GO:0016798//hydrolase activity, acting on glycosyl bonds	GO:0044238//primary metabolic process	K05350//beta-glucosidase [EC:3.2.1.21]	NA
[Pineapple_below1k]c30318/f1p1/578	GO:0030529//ribonucleoprotein complex	GO:0005198//structural molecule activity	GO:0010467//gene expression	K02910//large subunit ribosomal protein L31e	NA
[Pineapple_between1k2k]c541466/f1p2/1847	NA	NA	NA	K03252//translation initiation factor 3 subunit C	NA
[Pineapple_between2kand3k]c87121/f2p3/3033	NA	NA	NA	K01886//glutaminyl-tRNA synthetase [EC:6.1.1.18]	NA
[Pineapple_between2kand3k]c51460/f1p1/2544	NA	GO:0046872//metal ion binding;GO:0016818//hydrolase activity, acting on acid anhydrides, in phosphorus-containing anhydrides;GO:0003676//nucleic acid binding	NA	K15711//SWI/SNF-related matrix-associated actin-dependent regulator of chromatin subfamily A3 [EC:3.6.4.- 2.3.2.27]	NA
[Pineapple_between1k2k]c172745/f1p1/1581	NA	NA	NA	K17086//transmembrane 9 superfamily member 2/4	NA
[Pineapple_between2kand3k]c5917/f2p2/3036	GO:0043231//intracellular membrane-bounded organelle	NA	NA	NA	NA
[Pineapple_between2kand3k]c349508/f15p14/2624	NA	NA	NA	K01507//inorganic pyrophosphatase [EC:3.6.1.1]	NA
[Pineapple_between1k2k]c145840/f1p1/1464	NA	NA	NA	K10268//F-box and leucine-rich repeat protein 2/20	NA
[Pineapple_above3k]c14706/f1p1/3926	NA	NA	NA	NA	gi|672158220|ref|XP_008798841.1|//PREDICTED: uncharacterized protein LOC103713621 [Phoenix dactylifera]
[Pineapple_above3k]c8129/f1p1/3792	NA	NA	NA	K02697//photosystem I subunit IX	gi|751425736|ref|YP_009116362.1|//photosystem I subunit IX (chloroplast) [Ananas comosus]
[Pineapple_below1k]c53146/f1p3/680	NA	GO:0016747//transferase activity, transferring acyl groups other than amino-acyl groups	GO:0006629//lipid metabolic process	K15397//3-ketoacyl-CoA synthase [EC:2.3.1.199]	NA
[Pineapple_below1k]c25976/f1p1/536	NA	GO:0005504//fatty acid binding	NA	K08762//diazepam-binding inhibitor (GABA receptor modulator, acyl-CoA-binding protein)	NA
[Pineapple_between1k2k]c10100/f3p21/2199	NA	NA	NA	K18757//la-related protein 1	NA
[Pineapple_between2kand3k]c163101/f1p1/3021	NA	NA	NA	K13024//inositol-hexakisphosphate/diphosphoinositol-pentakisphosphate 1-kinase [EC:2.7.4.24];K00963//UTP--glucose-1-phosphate uridylyltransferase [EC:2.7.7.9]	NA
[Pineapple_above3k]c16298/f1p1/906	NA	NA	NA	NA	gi|901809207|gb|KMZ65962.1|//hypothetical protein ZOSMA_303G00050 [Zostera marina]
[Pineapple_between1k2k]c37743/f6p16/1907	NA	NA	NA	K03231//elongation factor 1-alpha	NA
[Pineapple_below1k]c7651/f4p0/764	NA	NA	NA	K03686//molecular chaperone DnaJ	NA
[Pineapple_above3k]c14102/f1p1/3043	NA	NA	NA	K18670//dual specificity protein kinase YAK1 [EC:2.7.12.1]	gi|672171744|ref|XP_008805946.1|//PREDICTED: homeodomain-interacting protein kinase 3 [Phoenix dactylifera]
[Pineapple_between2kand3k]c210223/f1p1/2399	GO:0043231//intracellular membrane-bounded organelle	GO:0016740//transferase activity	NA	K13648//alpha-1,4-galacturonosyltransferase [EC:2.4.1.43]	NA
[Pineapple_below1k]c27631/f3p1/751	GO:0030529//ribonucleoprotein complex	GO:0005198//structural molecule activity	GO:0010467//gene expression	K02959//small subunit ribosomal protein S16	NA
[Pineapple_between1k2k]c542017/f3p2/1755	NA	GO:0005488//binding	NA	K03231//elongation factor 1-alpha	NA
[Pineapple_below1k]c5283/f1p1/637	NA	NA	NA	K09422//myb proto-oncogene protein, plant	NA
[Pineapple_between2kand3k]c348012/f102p45/2884	NA	NA	NA	K04730//interleukin-1 receptor-associated kinase 1 [EC:2.7.11.1];K17422//large subunit ribosomal protein L41	NA
[Pineapple_between2kand3k]c280586/f2p2/3144	GO:0043231//intracellular membrane-bounded organelle	NA	NA	K19750//dynein assembly factor 1, axonemal	NA
[Pineapple_between1k2k]c21693/f1p2/2212	NA	NA	GO:0006810//transport	K15306//Ran-binding protein 1	NA
[Pineapple_between2kand3k]c229284/f1p1/2669	NA	NA	NA	K13422//transcription factor MYC2	NA
[Pineapple_above3k]c14207/f1p1/3594	NA	NA	NA	K02111//F-type H+-transporting ATPase subunit alpha [EC:3.6.3.14]	gi|743756937|ref|XP_010919444.1|//PREDICTED: protein E6-like [Elaeis guineensis]
[Pineapple_between2kand3k]c60109/f1p1/2724	NA	GO:0016209//antioxidant activity;GO:0005506//iron ion binding;GO:0003824//catalytic activity	GO:0008152//metabolic process;GO:0006950//response to stress	K00430//peroxidase [EC:1.11.1.7]	NA
[Pineapple_between1k2k]c123334/f1p3/2041	GO:0044464//cell part	GO:0016740//transferase activity	NA	K12666//oligosaccharyltransferase complex subunit alpha (ribophorin I)	NA
[Pineapple_between2kand3k]c194521/f1p1/2757	NA	NA	NA	K03549//KUP system potassium uptake protein;K12447//UDP-sugar pyrophosphorylase [EC:2.7.7.64];K11592//endoribonuclease Dicer [EC:3.1.26.-]	NA
[Pineapple_below1k]c36923/f25p9/749	NA	NA	GO:0050896//response to stimulus	NA	NA
[Pineapple_between1k2k]c37230/f2p2/1825	NA	NA	NA	K10268//F-box and leucine-rich repeat protein 2/20	NA
[Pineapple_above3k]c16006/f2p2/776	NA	NA	NA	K00799//glutathione S-transferase [EC:2.5.1.18]	gi|743844790|ref|XP_010938431.1|//PREDICTED: glutathione S-transferase 3 [Elaeis guineensis]
[Pineapple_between2kand3k]c135494/f1p1/3111	NA	GO:0016740//transferase activity	NA	K00695//sucrose synthase [EC:2.4.1.13]	NA
[Pineapple_between2kand3k]c295554/f1p2/2851	NA	NA	NA	K17987//next to BRCA1 gene 1 protein	NA
[Pineapple_above3k]c3659/f1p1/4257	NA	NA	NA	K05909//laccase [EC:1.10.3.2];K18195//rhamnogalacturonan endolyase [EC:4.2.2.23]	gi|672163583|ref|XP_008801646.1|//PREDICTED: uncharacterized protein LOC103715697 [Phoenix dactylifera]
[Pineapple_between2kand3k]c134678/f1p1/3263	NA	NA	NA	K12667//oligosaccharyltransferase complex subunit delta (ribophorin II)	NA
[Pineapple_above3k]c20805/f1p1/1339	NA	GO:0016740//transferase activity	NA	K11713//geranylgeranyl transferase type-1 subunit beta [EC:2.5.1.59]	NA
[Pineapple_between1k2k]c44419/f1p1/2022	NA	GO:0005515//protein binding	GO:0044267//cellular protein metabolic process	K09510//DnaJ homolog subfamily B member 4	NA
[Pineapple_above3k]c1155/f1p0/2172	NA	NA	NA	K18999//RNA polymerase II C-terminal domain phosphatase-like 3/4 [EC:3.1.3.16]	NA
[Pineapple_between2kand3k]c60345/f1p1/3116	NA	NA	NA	K13024//inositol-hexakisphosphate/diphosphoinositol-pentakisphosphate 1-kinase [EC:2.7.4.24];K01191//alpha-mannosidase [EC:3.2.1.24];K13336//peroxin-3	NA
[Pineapple_between2kand3k]c30171/f1p1/3022	GO:0043231//intracellular membrane-bounded organelle	NA	NA	NA	NA
[Pineapple_between2kand3k]c3702/f1p1/3085	NA	GO:0046872//metal ion binding	NA	K13448//calcium-binding protein CML	NA
[Pineapple_below1k]c11108/f1p1/583	NA	NA	NA	K20367//endoplasmic reticulum-Golgi intermediate compartment protein 3	NA
[Pineapple_between2kand3k]c93224/f1p1/3390	NA	NA	NA	K05391//cyclic nucleotide gated channel, other eukaryote	NA
[Pineapple_between2kand3k]c48752/f1p1/2825	GO:0031224//intrinsic component of membrane	GO:0016757//transferase activity, transferring glycosyl groups	NA	K08238//xyloglucan 6-xylosyltransferase [EC:2.4.2.39]	NA
[Pineapple_between1k2k]c89472/f1p1/1621	NA	NA	NA	K12868//pre-mRNA-splicing factor SYF2	NA
[Pineapple_below1k]c34354/f1p1/439	NA	NA	GO:0000902//cell morphogenesis;GO:0009827//plant-type cell wall modification	NA	NA
[Pineapple_between2kand3k]c283301/f4p2/3120	GO:0043231//intracellular membrane-bounded organelle	NA	NA	K19750//dynein assembly factor 1, axonemal;K17550//protein phosphatase 1 regulatory subunit 7	NA
[Pineapple_between1k2k]c92071/f1p1/1967	NA	NA	NA	K00161//pyruvate dehydrogenase E1 component alpha subunit [EC:1.2.4.1]	NA
[Pineapple_between1k2k]c46966/f1p2/2119	NA	NA	NA	K15559//regulator of Ty1 transposition protein 103	NA
[Pineapple_between1k2k]c312399/f1p1/1543	NA	GO:0016747//transferase activity, transferring acyl groups other than amino-acyl groups	NA	K14457//2-acylglycerol O-acyltransferase 2 [EC:2.3.1.22]	NA
[Pineapple_between2kand3k]c8400/f2p2/3182	NA	NA	NA	K13420//LRR receptor-like serine/threonine-protein kinase FLS2 [EC:2.7.11.1]	NA
[Pineapple_between1k2k]c377846/f1p13/1798	NA	NA	NA	K14209//solute carrier family 36 (proton-coupled amino acid transporter)	NA
[Pineapple_between2kand3k]c167091/f1p1/3054	NA	NA	NA	K10268//F-box and leucine-rich repeat protein 2/20;K17605//serine/threonine-protein phosphatase 2A activator	NA
[Pineapple_between2kand3k]c138560/f1p1/2836	NA	NA	NA	K15502//serine/threonine-protein phosphatase 6 regulatory ankyrin repeat subunit A;K01599//uroporphyrinogen decarboxylase [EC:4.1.1.37]	NA
[Pineapple_between1k2k]c352537/f1p1/1692	NA	NA	NA	K10761//tRNA(His) guanylyltransferase [EC:2.7.7.79]	NA
[Pineapple_below1k]c126207/f1p2/652	GO:0030529//ribonucleoprotein complex	GO:0005198//structural molecule activity	GO:0010467//gene expression	K02894//large subunit ribosomal protein L23e	NA
[Pineapple_above3k]c14947/f1p1/1180	NA	NA	NA	K14491//two-component response regulator ARR-B family	gi|743856382|ref|XP_010941843.1|//PREDICTED: uncharacterized protein LOC105059999 isoform X1 [Elaeis guineensis]
[Pineapple_between2kand3k]c27563/f1p1/2820	NA	NA	NA	K07305//peptide-methionine (R)-S-oxide reductase [EC:1.8.4.12];K06228//fused [EC:2.7.11.1];K14560//U3 small nucleolar ribonucleoprotein protein IMP3;K01265//methionyl aminopeptidase [EC:3.4.11.18];K07374//tubulin alpha	NA
[Pineapple_between1k2k]c157330/f1p1/1982	NA	NA	NA	K17756//long-chain-alcohol oxidase [EC:1.1.3.20]	NA
[Pineapple_between1k2k]c542693/f113p71/1819	NA	NA	GO:0008152//metabolic process	K00658//2-oxoglutarate dehydrogenase E2 component (dihydrolipoamide succinyltransferase) [EC:2.3.1.61]	NA
[Pineapple_between2kand3k]c183802/f1p1/2605	NA	NA	NA	K12893//splicing factor, arginine/serine-rich 4/5/6	NA
[Pineapple_between2kand3k]c288961/f38p28/2739	NA	NA	NA	K01126//glycerophosphoryl diester phosphodiesterase [EC:3.1.4.46]	NA
[Pineapple_between1k2k]c507002/f1p1/1767	GO:0016020//membrane;GO:0043234//protein complex;GO:0009536//plastid;GO:0009579//thylakoid	NA	GO:0006091//generation of precursor metabolites and energy;GO:0055114//oxidation-reduction process;GO:0015979//photosynthesis	K02703//photosystem II P680 reaction center D1 protein [EC:1.10.3.9]	NA
[Pineapple_below1k]c48319/f4p12/580	NA	NA	NA	K02942//large subunit ribosomal protein LP1	NA
[Pineapple_below1k]c63206/f1p1/501	GO:0032991//macromolecular complex	GO:0005488//binding	NA	K11099//small nuclear ribonucleoprotein G	NA
[Pineapple_between1k2k]c265839/f1p1/1865	NA	NA	NA	K09419//heat shock transcription factor, other eukaryote	NA
[Pineapple_below1k]c128392/f1p4/561	NA	GO:0005504//fatty acid binding	NA	K08762//diazepam-binding inhibitor (GABA receptor modulator, acyl-CoA-binding protein)	NA
[Pineapple_between1k2k]c542588/f11p6/1804	GO:0044424//intracellular part	GO:0016765//transferase activity, transferring alkyl or aryl (other than methyl) groups;GO:0046872//metal ion binding;GO:0032559//adenyl ribonucleotide binding	GO:0044237//cellular metabolic process	K00789//S-adenosylmethionine synthetase [EC:2.5.1.6]	NA
[Pineapple_between2kand3k]c45152/f2p2/3215	NA	NA	NA	K15015//solute carrier family 32 (vesicular inhibitory amino acid transporter)	NA
[Pineapple_between2kand3k]c370102/f1p1/1661	NA	NA	NA	K08770//ubiquitin C	NA
[Pineapple_between2kand3k]c134241/f1p1/2690	NA	NA	NA	K11517//(S)-2-hydroxy-acid oxidase [EC:1.1.3.15];K08272//calcium binding protein 39	NA
[Pineapple_between1k2k]c23534/f1p3/1859	NA	GO:0046872//metal ion binding	NA	K11583//serine/threonine-protein phosphatase 2A regulatory subunit B''	NA
[Pineapple_between2kand3k]c372032/f1p1/1474	NA	GO:0016740//transferase activity	NA	K00558//DNA (cytosine-5)-methyltransferase 1 [EC:2.1.1.37]	NA
[Pineapple_between1k2k]c59051/f1p1/2212	NA	NA	NA	K02886//large subunit ribosomal protein L2	NA
[Pineapple_above3k]c25616/f1p3/4111	NA	NA	NA	K10999//cellulose synthase A [EC:2.4.1.12]	NA
[Pineapple_between1k2k]c6345/f2p18/2184	NA	GO:0032559//adenyl ribonucleotide binding;GO:0004672//protein kinase activity	GO:0006464//cellular protein modification process	K02218//casein kinase 1 [EC:2.7.11.1]	NA
[Pineapple_between1k2k]c620290/f1p8/1872	NA	GO:0005488//binding	NA	K13201//nucleolysin TIA-1/TIAR	NA
[Pineapple_between1k2k]c53417/f1p3/2111	NA	GO:0032559//adenyl ribonucleotide binding;GO:0004672//protein kinase activity	GO:0006464//cellular protein modification process	K17535//serine/threonine-protein kinase TNNI3K [EC:2.7.11.1];K04365//B-Raf proto-oncogene serine/threonine-protein kinase [EC:2.7.11.1]	NA
[Pineapple_between2kand3k]c171045/f1p1/2787	NA	NA	NA	K17535//serine/threonine-protein kinase TNNI3K [EC:2.7.11.1];K04365//B-Raf proto-oncogene serine/threonine-protein kinase [EC:2.7.11.1]	NA
[Pineapple_between1k2k]c262921/f1p1/2157	GO:0043231//intracellular membrane-bounded organelle	NA	NA	NA	NA
[Pineapple_between1k2k]c87870/f2p2/1875	NA	NA	NA	K02882//large subunit ribosomal protein L18Ae	NA
[Pineapple_between2kand3k]c225889/f2p2/2754	GO:0043231//intracellular membrane-bounded organelle;GO:0032991//macromolecular complex	GO:0003676//nucleic acid binding	GO:0010467//gene expression	K15191//La-related protein 7	NA
[Pineapple_between1k2k]c429762/f1p2/1772	NA	NA	NA	K12812//ATP-dependent RNA helicase UAP56/SUB2 [EC:3.6.4.13]	NA
[Pineapple_between1k2k]c322298/f1p1/1658	NA	NA	NA	K10752//histone-binding protein RBBP4;K07213//copper chaperone	NA
[Pineapple_between1k2k]c506794/f1p1/2121	NA	GO:0046872//metal ion binding	NA	K13448//calcium-binding protein CML	NA
[Pineapple_below1k]c132561/f1p5/375	GO:0043231//intracellular membrane-bounded organelle	NA	NA	NA	NA
[Pineapple_between2kand3k]c226717/f1p2/2758	NA	GO:0000166//nucleotide binding;GO:0016628//oxidoreductase activity, acting on the CH-CH group of donors, NAD or NADP as acceptor	GO:0008152//metabolic process	K05894//12-oxophytodienoic acid reductase [EC:1.3.1.42]	NA
[Pineapple_between1k2k]c408038/f4p1/2045	NA	NA	NA	K05574//NAD(P)H-quinone oxidoreductase subunit 3 [EC:1.6.5.3]	NA
[Pineapple_between1k2k]c12911/f2p2/1601	GO:0043231//intracellular membrane-bounded organelle	GO:0003824//catalytic activity	GO:0008152//metabolic process	K02495//oxygen-independent coproporphyrinogen III oxidase [EC:1.3.99.22]	NA
[Pineapple_between1k2k]c4848/f1p1/1624	NA	NA	NA	K03029//26S proteasome regulatory subunit N10	NA
[Pineapple_between2kand3k]c115298/f2p2/3179	NA	NA	NA	K05391//cyclic nucleotide gated channel, other eukaryote	NA
[Pineapple_between2kand3k]c297271/f1p3/2837	NA	NA	NA	K11647//SWI/SNF-related matrix-associated actin-dependent regulator of chromatin subfamily A member 2/4 [EC:3.6.4.-]	NA
[Pineapple_below1k]c31233/f1p0/722	GO:0043231//intracellular membrane-bounded organelle	GO:0000166//nucleotide binding;GO:0004672//protein kinase activity	NA	K13413//mitogen-activated protein kinase kinase 4/5, plant [EC:2.7.12.2]	NA
[Pineapple_between2kand3k]c163702/f1p1/3047	NA	NA	NA	K08057//calreticulin	NA
[Pineapple_between1k2k]c611035/f1p1/1759	GO:0044424//intracellular part	GO:0008135//translation factor activity, nucleic acid binding;GO:0032561//guanyl ribonucleotide binding;GO:0017111//nucleoside-triphosphatase activity	GO:0006412//translation;GO:0009207//purine ribonucleoside triphosphate catabolic process	K03231//elongation factor 1-alpha	NA
[Pineapple_between1k2k]c28744/f2p2/1578	NA	NA	NA	K01438//acetylornithine deacetylase [EC:3.5.1.16]	NA
[Pineapple_below1k]c2699/f3p0/642	GO:0043231//intracellular membrane-bounded organelle;GO:0030529//ribonucleoprotein complex	GO:0005198//structural molecule activity	GO:0010467//gene expression	K02927//large subunit ribosomal protein L40e	NA
[Pineapple_below1k]c123273/f1p1/758	GO:0043231//intracellular membrane-bounded organelle;GO:0043234//protein complex	GO:0032559//adenyl ribonucleotide binding	GO:0006546//glycine catabolic process	K02437//glycine cleavage system H protein	NA
[Pineapple_between1k2k]c73617/f1p1/1757	NA	NA	NA	K03843//alpha-1,3/alpha-1,6-mannosyltransferase [EC:2.4.1.132 2.4.1.257]	NA
[Pineapple_between1k2k]c17504/f3p3/1565	NA	NA	NA	K19600//tubby-related protein 1	NA
[Pineapple_above3k]c26839/f1p1/3957	NA	NA	NA	K12613//mRNA-decapping enzyme subunit 2 [EC:3.6.1.62]	NA
[Pineapple_below1k]c13530/f2p1/519	NA	GO:0005506//iron ion binding;GO:0009975//cyclase activity	GO:0006164//purine nucleotide biosynthetic process	K20304//trafficking protein particle complex subunit 6	NA
[Pineapple_between1k2k]c492288/f1p1/1981	NA	GO:0032559//adenyl ribonucleotide binding	NA	K03065//26S proteasome regulatory subunit T5	NA
[Pineapple_below1k]c14030/f1p1/379	NA	NA	NA	K12864//beta-catenin-like protein 1	NA
[Pineapple_between2kand3k]c193160/f1p5/2784	NA	NA	NA	K04733//interleukin-1 receptor-associated kinase 4 [EC:2.7.11.1];K04730//interleukin-1 receptor-associated kinase 1 [EC:2.7.11.1]	NA
[Pineapple_between1k2k]c608028/f1p3/1683	NA	NA	NA	K08770//ubiquitin C	NA
[Pineapple_between1k2k]c312875/f3p2/2007	GO:0043231//intracellular membrane-bounded organelle	GO:0008238//exopeptidase activity;GO:0008237//metallopeptidase activity;GO:0046914//transition metal ion binding	GO:0019538//protein metabolic process	K01255//leucyl aminopeptidase [EC:3.4.11.1]	NA
[Pineapple_between1k2k]c126989/f3p1/1720	NA	NA	NA	K08770//ubiquitin C	NA
[Pineapple_between2kand3k]c172963/f1p1/2762	NA	NA	NA	K01183//chitinase [EC:3.2.1.14]	NA
[Pineapple_between1k2k]c266162/f4p2/1809	NA	NA	NA	K13201//nucleolysin TIA-1/TIAR	NA
[Pineapple_between2kand3k]c12071/f1p1/3357	NA	NA	NA	K12449//UDP-apiose/xylose synthase	NA
[Pineapple_above3k]c17338/f6p27/3553	NA	NA	NA	K00924	gi|695065755|ref|XP_009421476.1|//PREDICTED: receptor-like protein kinase HSL1 [Musa acuminata subsp. malaccensis]
[Pineapple_between2kand3k]c59626/f1p1/2918	GO:0030529//ribonucleoprotein complex	GO:0005198//structural molecule activity;GO:0003676//nucleic acid binding	GO:0010467//gene expression	K02865//large subunit ribosomal protein L10Ae	NA
[Pineapple_below1k]c37408/f1p1/711	GO:0043231//intracellular membrane-bounded organelle	GO:0016772//transferase activity, transferring phosphorus-containing groups	NA	NA	NA
[Pineapple_below1k]c28970/f1p1/700	NA	NA	NA	K01412//mitochondrial-processing peptidase subunit alpha [EC:3.4.24.64]	NA
[Pineapple_between1k2k]c14861/f1p1/2104	NA	NA	NA	K09497//T-complex protein 1 subunit epsilon	NA
[Pineapple_between2kand3k]c81396/f1p1/2737	NA	NA	NA	K07198//5'-AMP-activated protein kinase, catalytic alpha subunit [EC:2.7.11.11];K03327//multidrug resistance protein, MATE family;K08176//MFS transporter, PHS family, inorganic phosphate transporter;K01456//peptide-N4-(N-acetyl-beta-glucosaminyl)asparagine amidase [EC:3.5.1.52];K14416//elongation factor 1 alpha-like protein	NA
[Pineapple_between1k2k]c622058/f1p1/960	GO:0043231//intracellular membrane-bounded organelle;GO:0031224//intrinsic component of membrane	NA	GO:0044267//cellular protein metabolic process	NA	NA
[Pineapple_between2kand3k]c86937/f1p1/3145	NA	NA	NA	K01648//ATP citrate (pro-S)-lyase [EC:2.3.3.8]	NA
[Pineapple_between1k2k]c13953/f3p3/1794	GO:0031410//cytoplasmic vesicle	NA	NA	K05609//ubiquitin carboxyl-terminal hydrolase L3 [EC:3.4.19.12]	NA
[Pineapple_between1k2k]c410821/f4p14/1567	NA	NA	NA	K05609//ubiquitin carboxyl-terminal hydrolase L3 [EC:3.4.19.12]	NA
[Pineapple_between1k2k]c542041/f10p7/1891	NA	GO:0046872//metal ion binding	NA	K19044//E3 ubiquitin-protein ligase XBAT32/33 [EC:2.3.2.27]	NA
[Pineapple_between1k2k]c495098/f3p0/1651	NA	NA	NA	K08770//ubiquitin C	NA
[Pineapple_between2kand3k]c118416/f1p2/3312	NA	NA	NA	K17604//zinc finger SWIM domain-containing protein 3	NA
[Pineapple_above3k]c12267/f1p1/3776	NA	NA	NA	K03878//NADH-ubiquinone oxidoreductase chain 1 [EC:1.6.5.3]	gi|372450219|ref|YP_005090371.1|//ribosomal protein L2 (mitochondrion) [Phoenix dactylifera]
[Pineapple_above3k]c7949/f1p1/3637	NA	NA	NA	NA	gi|743838873|ref|XP_010936832.1|//PREDICTED: sodium/hydrogen exchanger 8 isoform X2 [Elaeis guineensis]
[Pineapple_below1k]c122406/f1p1/449	GO:0005746//mitochondrial respiratory chain	GO:0015002//heme-copper terminal oxidase activity	GO:0022904//respiratory electron transport chain	NA	NA
[Pineapple_above3k]c1846/f4p3/3488	NA	NA	NA	NA	gi|743844130|ref|XP_010938251.1|//PREDICTED: uncharacterized protein LOC105057345 isoform X2 [Elaeis guineensis]
[Pineapple_between1k2k]c425674/f1p1/1878	NA	NA	NA	K06067//histone deacetylase 1/2 [EC:3.5.1.98]	NA
[Pineapple_between1k2k]c126307/f1p1/1837	NA	NA	NA	K12657//delta-1-pyrroline-5-carboxylate synthetase [EC:2.7.2.11 1.2.1.41]	NA
[Pineapple_below1k]c13207/f7p3/721	GO:0044424//intracellular part	GO:0016765//transferase activity, transferring alkyl or aryl (other than methyl) groups;GO:0046872//metal ion binding;GO:0032559//adenyl ribonucleotide binding	GO:0044237//cellular metabolic process	K00789//S-adenosylmethionine synthetase [EC:2.5.1.6]	NA
[Pineapple_below1k]c12706/f2p2/404	NA	NA	NA	K06689//ubiquitin-conjugating enzyme E2 D [EC:2.3.2.23]	NA
[Pineapple_below1k]c36789/f1p1/460	GO:0044464//cell part	GO:0015075//ion transmembrane transporter activity	GO:0006811//ion transport	NA	NA
[Pineapple_between2kand3k]c19460/f1p1/2758	NA	NA	NA	K12900//FUS-interacting serine-arginine-rich protein 1	NA
[Pineapple_below1k]c38953/f1p9/770	NA	NA	NA	K14484//auxin-responsive protein IAA	NA
[Pineapple_between2kand3k]c125163/f1p3/2880	NA	NA	NA	K12447//UDP-sugar pyrophosphorylase [EC:2.7.7.64]	NA
[Pineapple_below1k]c28981/f5p45/748	NA	NA	NA	K01191//alpha-mannosidase [EC:3.2.1.24]	NA
[Pineapple_between1k2k]c72838/f1p1/1530	NA	NA	NA	K07305//peptide-methionine (R)-S-oxide reductase [EC:1.8.4.12];K09874//aquaporin NIP;K14794//ribosomal RNA-processing protein 12;K07739//elongator complex protein 3 [EC:2.3.1.48];K01592//tyrosine decarboxylase [EC:4.1.1.25]	NA
[Pineapple_between2kand3k]c84804/f2p3/2961	NA	NA	NA	K00889//1-phosphatidylinositol-4-phosphate 5-kinase [EC:2.7.1.68]	NA
[Pineapple_above3k]c10034/f1p1/3664	NA	NA	NA	K04730//interleukin-1 receptor-associated kinase 1 [EC:2.7.11.1]	gi|672142457|ref|XP_008795084.1|//PREDICTED: proline-rich receptor-like protein kinase PERK1 [Phoenix dactylifera]
[Pineapple_between2kand3k]c8638/f1p1/3139	NA	NA	NA	K02941//large subunit ribosomal protein LP0	NA
[Pineapple_above3k]c5272/f2p2/1151	NA	NA	NA	K03232//elongation factor 1-beta	gi|672162732|ref|XP_008801190.1|//PREDICTED: elongation factor 1-delta-like isoform X1 [Phoenix dactylifera]
[Pineapple_between2kand3k]c81286/f1p2/2844	NA	NA	NA	K05909//laccase [EC:1.10.3.2];K10085//ER degradation enhancer, mannosidase alpha-like 2;K18674//N-acetylgalactosamine kinase [EC:2.7.1.157]	NA
[Pineapple_between2kand3k]c61805/f3p3/3210	GO:0043231//intracellular membrane-bounded organelle	NA	NA	K08737//DNA mismatch repair protein MSH6	NA
[Pineapple_below1k]c30706/f1p1/487	NA	NA	NA	K01904//4-coumarate--CoA ligase [EC:6.2.1.12]	NA
[Pineapple_between2kand3k]c348998/f45p45/2580	NA	NA	NA	K16911//ATP-dependent RNA helicase DDX21 [EC:3.6.4.13]	NA
[Pineapple_below1k]c17436/f3p8/714	GO:0043231//intracellular membrane-bounded organelle	NA	NA	K17784//mitochondrial inner membrane organizing system protein 1	NA
[Pineapple_below1k]c31618/f1p8/774	GO:0030529//ribonucleoprotein complex	GO:0005198//structural molecule activity	GO:0010467//gene expression	K02900//large subunit ribosomal protein L27Ae	NA
[Pineapple_between2kand3k]c161123/f1p1/2781	NA	NA	NA	K07198//5'-AMP-activated protein kinase, catalytic alpha subunit [EC:2.7.11.11];K17710//pentatricopeptide repeat domain-containing protein 1	NA
[Pineapple_between1k2k]c409962/f52p58/1971	GO:0031410//cytoplasmic vesicle	NA	NA	K16297//serine carboxypeptidase-like clade II [EC:3.4.16.-]	NA
[Pineapple_between2kand3k]c91761/f1p1/3279	NA	NA	NA	K14440//SWI/SNF-related matrix-associated actin-dependent regulator of chromatin subfamily A-like protein 1 [EC:3.6.4.12]	NA
[Pineapple_above3k]c2399/f1p1/3693	NA	NA	NA	K09667//protein O-GlcNAc transferase [EC:2.4.1.255]	gi|672199042|ref|XP_008777511.1|//PREDICTED: probable UDP-N-acetylglucosamine--peptide N-acetylglucosaminyltransferase SEC isoform X1 [Phoenix dactylifera]
[Pineapple_above3k]c831/f8p8/3353	NA	NA	NA	K14972//PAX-interacting protein 1	gi|743836457|ref|XP_010936104.1|//PREDICTED: mediator of RNA polymerase II transcription subunit 15a isoform X1 [Elaeis guineensis]
[Pineapple_below1k]c7914/f1p1/446	GO:0030529//ribonucleoprotein complex	GO:0005198//structural molecule activity	GO:0010467//gene expression	K02923//large subunit ribosomal protein L38e	NA
[Pineapple_above3k]c13121/f1p1/3460	NA	NA	NA	K10357//myosin V	gi|743773691|ref|XP_010917196.1|//PREDICTED: LOW QUALITY PROTEIN: myosin-15-like [Elaeis guineensis]
[Pineapple_below1k]c5184/f1p9/675	GO:0043231//intracellular membrane-bounded organelle	GO:0005515//protein binding	GO:0009755//hormone-mediated signaling pathway	K14484//auxin-responsive protein IAA	NA
[Pineapple_between1k2k]c43478/f8p9/1618	GO:0043229//intracellular organelle;GO:0044444//cytoplasmic part	NA	NA	K14009//B-cell receptor-associated protein 31	NA
[Pineapple_between1k2k]c423600/f1p1/2179	NA	NA	NA	K03006//DNA-directed RNA polymerase II subunit RPB1 [EC:2.7.7.6];K03549//KUP system potassium uptake protein;K12447//UDP-sugar pyrophosphorylase [EC:2.7.7.64]	NA
[Pineapple_between1k2k]c122197/f2p4/2028	NA	NA	NA	K08332//vacuolar protein 8	NA
[Pineapple_between2kand3k]c28275/f1p3/2901	NA	NA	NA	K13648//alpha-1,4-galacturonosyltransferase [EC:2.4.1.43]	NA
[Pineapple_between2kand3k]c138093/f1p1/3017	GO:0043231//intracellular membrane-bounded organelle	GO:0003824//catalytic activity	GO:0008152//metabolic process	K01663//glutamine amidotransferase / cyclase [EC:2.4.2.- 4.1.3.-]	NA
[Pineapple_between1k2k]c259406/f1p1/2103	NA	NA	NA	K04730//interleukin-1 receptor-associated kinase 1 [EC:2.7.11.1];K13420//LRR receptor-like serine/threonine-protein kinase FLS2 [EC:2.7.11.1]	NA
[Pineapple_between1k2k]c410154/f20p28/1877	NA	NA	NA	K16871//4-aminobutyrate---pyruvate transaminase [EC:2.6.1.96]	NA
[Pineapple_between1k2k]c37380/f1p1/1861	NA	NA	NA	K13201//nucleolysin TIA-1/TIAR	NA
[Pineapple_between2kand3k]c110032/f1p1/3170	NA	NA	NA	K12447//UDP-sugar pyrophosphorylase [EC:2.7.7.64]	NA
[Pineapple_between1k2k]c136371/f3p3/2020	NA	NA	NA	K04427//mitogen-activated protein kinase kinase kinase 7 [EC:2.7.11.25]	NA
[Pineapple_between2kand3k]c8620/f12p13/2795	NA	GO:0046872//metal ion binding;GO:0032559//adenyl ribonucleotide binding;GO:0004672//protein kinase activity	GO:0006464//cellular protein modification process	K13412//calcium-dependent protein kinase [EC:2.7.11.1]	NA
[Pineapple_below1k]c54166/f1p1/782	NA	NA	NA	K02183//calmodulin	NA
[Pineapple_below1k]c28089/f1p1/520	NA	NA	NA	K13201//nucleolysin TIA-1/TIAR	NA
[Pineapple_between2kand3k]c24138/f1p1/3529	NA	NA	NA	K03452//magnesium/proton exchanger	NA
[Pineapple_between2kand3k]c58290/f1p1/2696	NA	NA	NA	K01872//alanyl-tRNA synthetase [EC:6.1.1.7]	NA
[Pineapple_below1k]c10795/f1p1/746	NA	GO:0004175//endopeptidase activity	GO:0019538//protein metabolic process	K11885//DNA damage-inducible protein 1	NA
[Pineapple_between2kand3k]c349063/f10p8/3015	NA	NA	NA	K13420//LRR receptor-like serine/threonine-protein kinase FLS2 [EC:2.7.11.1]	NA
[Pineapple_between2kand3k]c190781/f1p1/2730	NA	NA	NA	K13648//alpha-1,4-galacturonosyltransferase [EC:2.4.1.43]	NA
[Pineapple_above3k]c2489/f1p1/3604	NA	NA	NA	NA	gi|573920799|ref|XP_006647997.1|//PREDICTED: uncharacterized protein LOC102708496 isoform X1 [Oryza brachyantha]
[Pineapple_above3k]c28244/f1p1/4087	NA	NA	NA	K03549//KUP system potassium uptake protein;K01209//alpha-N-arabinofuranosidase [EC:3.2.1.55];K12447//UDP-sugar pyrophosphorylase [EC:2.7.7.64]	NA
[Pineapple_between2kand3k]c373756/f1p1/2014	NA	NA	NA	K01255//leucyl aminopeptidase [EC:3.4.11.1]	NA
[Pineapple_between2kand3k]c12588/f1p1/2714	NA	NA	NA	K12825//splicing factor 3A subunit 1	NA
[Pineapple_between1k2k]c38242/f2p1/1673	NA	NA	NA	K10290//F-box protein 3	NA
[Pineapple_below1k]c44664/f1p1/719	GO:0043229//intracellular organelle;GO:0044444//cytoplasmic part	NA	NA	K12667//oligosaccharyltransferase complex subunit delta (ribophorin II)	NA
[Pineapple_between1k2k]c60954/f2p3/1814	NA	NA	NA	K06268//serine/threonine-protein phosphatase 2B regulatory subunit	NA
[Pineapple_between2kand3k]c225424/f1p1/3334	GO:0044464//cell part	NA	GO:0006810//transport	K14611//solute carrier family 23 (nucleobase transporter), member 1/2	NA
[Pineapple_between2kand3k]c6653/f1p1/3097	NA	NA	NA	K01738//cysteine synthase A [EC:2.5.1.47];K09285//AP2-like factor, ANT lineage;K02350//DNA polymerase zeta [EC:2.7.7.7]	NA
[Pineapple_between2kand3k]c219001/f52p31/2779	NA	GO:0046872//metal ion binding	GO:0016070//RNA metabolic process	K15332//tRNA (uracil-5-)-methyltransferase [EC:2.1.1.-]	NA
[Pineapple_between2kand3k]c247717/f1p1/2543	NA	NA	NA	K04730//interleukin-1 receptor-associated kinase 1 [EC:2.7.11.1]	NA
[Pineapple_between1k2k]c171337/f1p2/1756	NA	NA	NA	K03231//elongation factor 1-alpha	NA
[Pineapple_between2kand3k]c21421/f2p3/3087	NA	NA	NA	K13415//protein brassinosteroid insensitive 1 [EC:2.7.10.1 2.7.11.1]	NA
[Pineapple_above3k]c27331/f1p1/2408	NA	NA	NA	K14509//ethylene receptor [EC:2.7.13.-]	NA
[Pineapple_between2kand3k]c205409/f1p1/2688	NA	NA	NA	K20092//chromodomain-helicase-DNA-binding protein 1-like [EC:3.6.4.12]	NA
[Pineapple_below1k]c3514/f1p0/671	NA	GO:0032559//adenyl ribonucleotide binding;GO:0042623//ATPase activity, coupled	NA	K12820//pre-mRNA-splicing factor ATP-dependent RNA helicase DHX15/PRP43 [EC:3.6.4.13]	NA
[Pineapple_above3k]c16564/f1p1/886	NA	NA	NA	NA	gi|672137129|ref|XP_008792281.1|//PREDICTED: protodermal factor 1-like [Phoenix dactylifera]
[Pineapple_between1k2k]c173516/f1p1/2201	NA	NA	NA	K01583//arginine decarboxylase [EC:4.1.1.19]	NA
[Pineapple_between2kand3k]c27145/f1p1/3116	NA	NA	NA	K09422//myb proto-oncogene protein, plant;K15015//solute carrier family 32 (vesicular inhibitory amino acid transporter);K05658//ATP-binding cassette, subfamily B (MDR/TAP), member 1 [EC:3.6.3.44]	NA
[Pineapple_between1k2k]c21659/f1p1/2132	NA	NA	NA	K06943//nucleolar GTP-binding protein	NA
[Pineapple_between2kand3k]c21754/f1p1/3057	NA	NA	NA	K03043//DNA-directed RNA polymerase subunit beta [EC:2.7.7.6]	NA
[Pineapple_below1k]c3998/f2p2/475	GO:0043231//intracellular membrane-bounded organelle	NA	NA	K01057//6-phosphogluconolactonase [EC:3.1.1.31]	NA
[Pineapple_between1k2k]c134432/f1p1/2475	NA	NA	NA	K07375//tubulin beta	NA
[Pineapple_between1k2k]c88100/f2p1/1840	GO:0044424//intracellular part	GO:0008135//translation factor activity, nucleic acid binding;GO:0032561//guanyl ribonucleotide binding;GO:0017111//nucleoside-triphosphatase activity;GO:0016772//transferase activity, transferring phosphorus-containing groups	GO:0006412//translation;GO:0009207//purine ribonucleoside triphosphate catabolic process	K03231//elongation factor 1-alpha	NA
[Pineapple_below1k]c64638/f1p1/538	NA	GO:0004180//carboxypeptidase activity	GO:0019538//protein metabolic process	K16297//serine carboxypeptidase-like clade II [EC:3.4.16.-]	NA
[Pineapple_below1k]c97545/f1p4/625	GO:0030529//ribonucleoprotein complex;GO:0009536//plastid	GO:0003723//RNA binding;GO:0005198//structural molecule activity	GO:0010467//gene expression	K02982//small subunit ribosomal protein S3	NA
[Pineapple_between1k2k]c408136/f98p6/1935	NA	NA	NA	K17500//integrin-linked kinase-associated serine/threonine phosphatase 2C [EC:3.1.3.16];K14803//protein phosphatase PTC2/3 [EC:3.1.3.16];K17506//protein phosphatase 1L [EC:3.1.3.16]	NA
[Pineapple_below1k]c59546/f1p1/615	NA	NA	NA	K10406//kinesin family member C2/C3	NA
[Pineapple_between2kand3k]c40091/f2p1/3295	NA	NA	NA	K02132//F-type H+-transporting ATPase subunit alpha	NA
[Pineapple_between1k2k]c123442/f1p1/1977	NA	NA	NA	K11000//callose synthase [EC:2.4.1.-]	NA
[Pineapple_between1k2k]c601055/f1p1/1040	NA	GO:0032561//guanyl ribonucleotide binding;GO:0017111//nucleoside-triphosphatase activity	GO:0051169//nuclear transport;GO:0023052//signaling;GO:0015031//protein transport;GO:0009207//purine ribonucleoside triphosphate catabolic process	K07936//GTP-binding nuclear protein Ran	NA
[Pineapple_between1k2k]c324913/f2p16/1868	NA	NA	NA	K16190//glucuronokinase [EC:2.7.1.43];K13422//transcription factor MYC2	NA
[Pineapple_between1k2k]c319266/f2p2/1794	GO:0043231//intracellular membrane-bounded organelle	GO:0032559//adenyl ribonucleotide binding;GO:0004672//protein kinase activity	GO:0006464//cellular protein modification process	K04733//interleukin-1 receptor-associated kinase 4 [EC:2.7.11.1]	NA
[Pineapple_between2kand3k]c81468/f1p1/4341	NA	NA	NA	K02355//elongation factor G	NA
[Pineapple_between1k2k]c542789/f1p3/1807	GO:0044424//intracellular part	GO:0016765//transferase activity, transferring alkyl or aryl (other than methyl) groups;GO:0046872//metal ion binding;GO:0032559//adenyl ribonucleotide binding	GO:0044237//cellular metabolic process	K00789//S-adenosylmethionine synthetase [EC:2.5.1.6]	NA
[Pineapple_between2kand3k]c116495/f2p1/2996	NA	NA	NA	K14802//phospholipid-transporting ATPase [EC:3.6.3.1]	NA
[Pineapple_below1k]c1842/f12p11/798	NA	NA	NA	K19476//vacuolar protein sorting-associated protein IST1;K11426//SET and MYND domain-containing protein	NA
[Pineapple_between2kand3k]c165274/f4p2/3313	NA	NA	GO:0019222//regulation of metabolic process	K03028//26S proteasome regulatory subunit N1	NA
[Pineapple_above3k]c2622/f1p1/3722	NA	NA	NA	K15505//DNA repair protein RAD5 [EC:3.6.4.-]	gi|743764020|ref|XP_010912212.1|//PREDICTED: putative SWI/SNF-related matrix-associated actin-dependent regulator of chromatin subfamily A member 3-like 2 isoform X2 [Elaeis guineensis]
[Pineapple_between1k2k]c396049/f1p1/1461	NA	NA	NA	K00856//adenosine kinase [EC:2.7.1.20]	NA
[Pineapple_below1k]c7345/f3p5/760	NA	NA	NA	K03860//phosphatidylinositol glycan, class Q	NA
[Pineapple_between1k2k]c440125/f1p1/1836	GO:0030529//ribonucleoprotein complex;GO:0009536//plastid	GO:0003723//RNA binding	NA	K02982//small subunit ribosomal protein S3	NA
[Pineapple_below1k]c1472/f2p2/850	GO:0043231//intracellular membrane-bounded organelle	NA	NA	NA	NA
[Pineapple_between2kand3k]c372419/f1p1/1845	NA	NA	NA	K15153//mediator of RNA polymerase II transcription subunit 31	NA
[Pineapple_between2kand3k]c333283/f2p1/3037	NA	NA	NA	K05658//ATP-binding cassette, subfamily B (MDR/TAP), member 1 [EC:3.6.3.44]	NA
[Pineapple_above3k]c10887/f1p1/4129	NA	NA	NA	K15078//structure-specific endonuclease subunit SLX1 [EC:3.6.1.-]	gi|304325224|gb|ADM25004.1|//Rp1-like protein, partial [Triticum aestivum]
[Pineapple_above3k]c13305/f1p2/4004	NA	NA	NA	K10395//kinesin family member 4/21/27;K13024//inositol-hexakisphosphate/diphosphoinositol-pentakisphosphate 1-kinase [EC:2.7.4.24];K12819//pre-mRNA-processing factor SLU7;K13356//alcohol-forming fatty acyl-CoA reductase [EC:1.2.1.84];K08247//methionine S-methyltransferase [EC:2.1.1.12]	gi|147826806|emb|CAN63950.1|//hypothetical protein VITISV_032357 [Vitis vinifera]
[Pineapple_above3k]c14487/f1p1/4239	NA	NA	NA	K03043//DNA-directed RNA polymerase subunit beta [EC:2.7.7.6]	gi|376008254|gb|AFB18336.1|//RNA polymerase beta subunit, partial (plastid) [Hesperaloe parviflora]
[Pineapple_between1k2k]c346841/f1p2/2089	NA	NA	NA	K15397//3-ketoacyl-CoA synthase [EC:2.3.1.199]	NA
[Pineapple_between2kand3k]c227336/f1p1/3398	GO:0043231//intracellular membrane-bounded organelle	NA	NA	NA	NA
[Pineapple_between2kand3k]c43138/f1p1/2824	NA	NA	NA	K10571//de-etiolated-1	NA
[Pineapple_below1k]c49783/f8p7/795	GO:0044424//intracellular part;GO:0043234//protein complex	GO:0046872//metal ion binding;GO:0016836//hydro-lyase activity	GO:0006007//glucose catabolic process	K01689//enolase [EC:4.2.1.11]	NA
[Pineapple_between2kand3k]c19227/f1p1/3376	NA	NA	NA	K11644//paired amphipathic helix protein Sin3a	NA
[Pineapple_between2kand3k]c231208/f1p89/2823	NA	NA	NA	K19996//phosphatidylinositol transfer protein SFH5;K02433//aspartyl-tRNA(Asn)/glutamyl-tRNA(Gln) amidotransferase subunit A [EC:6.3.5.6 6.3.5.7]	NA
[Pineapple_below1k]c27394/f1p0/771	GO:0030119//AP-type membrane coat adaptor complex	NA	GO:0015031//protein transport	K12393//AP-1 complex subunit mu	NA
[Pineapple_between1k2k]c45031/f1p1/1565	NA	NA	NA	K01206//alpha-L-fucosidase [EC:3.2.1.51]	NA
[Pineapple_between2kand3k]c268281/f1p1/2828	NA	NA	NA	K06883//uncharacterized protein	NA
[Pineapple_between2kand3k]c21871/f1p1/2957	NA	NA	NA	K02880//large subunit ribosomal protein L17e	NA
[Pineapple_between1k2k]c214649/f1p1/1592	NA	NA	NA	K04733//interleukin-1 receptor-associated kinase 4 [EC:2.7.11.1];K04730//interleukin-1 receptor-associated kinase 1 [EC:2.7.11.1]	NA
[Pineapple_between2kand3k]c27201/f1p1/2794	NA	NA	NA	K01115//phospholipase D1/2 [EC:3.1.4.4]	NA
[Pineapple_below1k]c1372/f23p16/749	NA	NA	GO:0051179//localization	NA	NA
[Pineapple_between2kand3k]c6544/f2p2/2902	NA	NA	NA	K03452//magnesium/proton exchanger;K10683//BRCA1-associated RING domain protein 1;K11000//callose synthase [EC:2.4.1.-]	NA
[Pineapple_between2kand3k]c111891/f1p11/2862	NA	NA	NA	K08150//MFS transporter, SP family, solute carrier family 2 (myo-inositol transporter), member 13	NA
[Pineapple_between2kand3k]c132357/f1p1/2844	NA	NA	NA	K20000//maturase K;K01255//leucyl aminopeptidase [EC:3.4.11.1]	NA
[Pineapple_between2kand3k]c303739/f1p1/2747	NA	NA	NA	K04730//interleukin-1 receptor-associated kinase 1 [EC:2.7.11.1]	NA
[Pineapple_below1k]c27176/f2p2/551	NA	NA	NA	K13448//calcium-binding protein CML	NA
[Pineapple_between1k2k]c622323/f1p1/980	GO:0005746//mitochondrial respiratory chain	GO:0015002//heme-copper terminal oxidase activity	GO:0022904//respiratory electron transport chain;GO:0065003//macromolecular complex assembly;GO:0006783//heme biosynthetic process	K02259//cytochrome c oxidase assembly protein subunit 15	NA
[Pineapple_below1k]c10680/f1p2/716	NA	NA	NA	K03350//anaphase-promoting complex subunit 3	NA
[Pineapple_between2kand3k]c43459/f2p2/2640	NA	NA	NA	K03020//DNA-directed RNA polymerases I and III subunit RPAC2	NA
[Pineapple_between1k2k]c65162/f1p1/1853	NA	NA	NA	K13201//nucleolysin TIA-1/TIAR	NA
[Pineapple_between2kand3k]c142475/f1p1/3253	NA	NA	NA	K17046//protein DEK;K20478//golgin subfamily B member 1	NA
[Pineapple_between2kand3k]c296511/f1p1/2939	NA	NA	NA	K14514//ethylene-insensitive protein 3	NA
[Pineapple_between1k2k]c6886/f11p11/1897	NA	NA	NA	K14638//solute carrier family 15 (peptide/histidine transporter), member 3/4	NA
[Pineapple_between1k2k]c598603/f3p7/1961	NA	GO:0016836//hydro-lyase activity;GO:0051536//iron-sulfur cluster binding	GO:0006520//cellular amino acid metabolic process	K01703//3-isopropylmalate/(R)-2-methylmalate dehydratase large subunit [EC:4.2.1.33 4.2.1.35]	NA
[Pineapple_below1k]c9250/f5p3/776	GO:0043231//intracellular membrane-bounded organelle;GO:0000785//chromatin	GO:0003676//nucleic acid binding	GO:0034728//nucleosome organization	K11251//histone H2A	NA
[Pineapple_between1k2k]c270452/f2p3/2096	GO:0016020//membrane	NA	GO:0008152//metabolic process	K15404//aldehyde decarbonylase [EC:4.1.99.5]	NA
[Pineapple_between2kand3k]c87234/f1p1/2656	NA	NA	NA	K02105//catenin beta 1	NA
[Pineapple_between1k2k]c144984/f1p1/1475	NA	NA	NA	K14508//regulatory protein NPR1	NA
[Pineapple_below1k]c46954/f23p3/556	NA	NA	NA	K09481//protein transport protein SEC61 subunit beta	NA
[Pineapple_between1k2k]c73360/f1p5/1896	GO:0031224//intrinsic component of membrane	GO:0005402//cation:sugar symporter activity;GO:0016628//oxidoreductase activity, acting on the CH-CH group of donors, NAD or NADP as acceptor	GO:0071702//organic substance transport;GO:0008152//metabolic process	K08150//MFS transporter, SP family, solute carrier family 2 (myo-inositol transporter), member 13	NA
[Pineapple_below1k]c57011/f1p1/835	GO:0031410//cytoplasmic vesicle	NA	NA	NA	NA
[Pineapple_between1k2k]c96193/f1p5/2264	NA	GO:0032559//adenyl ribonucleotide binding;GO:0016628//oxidoreductase activity, acting on the CH-CH group of donors, NAD or NADP as acceptor	GO:0008152//metabolic process;GO:0050896//response to stimulus	K03283//heat shock 70kDa protein 1/8	NA
[Pineapple_between1k2k]c433559/f1p1/2143	NA	NA	NA	K09419//heat shock transcription factor, other eukaryote	NA
[Pineapple_between1k2k]c5028/f3p3/1931	NA	NA	NA	K10526//OPC-8:0 CoA ligase 1 [EC:6.2.1.-]	NA
[Pineapple_between1k2k]c490679/f1p1/2031	NA	NA	NA	K01054//acylglycerol lipase [EC:3.1.1.23]	NA
[Pineapple_below1k]c32969/f1p1/668	NA	GO:0004674//protein serine/threonine kinase activity;GO:0000166//nucleotide binding	NA	K04371//mitogen-activated protein kinase 1/3 [EC:2.7.11.24]	NA
[Pineapple_between1k2k]c509266/f1p1/1936	NA	NA	NA	K10663//E3 ubiquitin-protein ligase ATL4 [EC:2.3.2.27]	NA
[Pineapple_above3k]c21833/f1p1/1164	NA	NA	NA	K01537//Ca2+-transporting ATPase [EC:3.6.3.8]	NA
[Pineapple_between2kand3k]c170780/f1p1/3213	NA	NA	NA	K13420//LRR receptor-like serine/threonine-protein kinase FLS2 [EC:2.7.11.1]	NA
[Pineapple_between1k2k]c152630/f1p1/1485	GO:0044424//intracellular part	GO:0032559//adenyl ribonucleotide binding;GO:0016462//pyrophosphatase activity	GO:0009057//macromolecule catabolic process	K03065//26S proteasome regulatory subunit T5	NA
[Pineapple_below1k]c17357/f1p1/327	GO:0043231//intracellular membrane-bounded organelle	GO:0000166//nucleotide binding;GO:0048037//cofactor binding;GO:0016491//oxidoreductase activity	GO:0006091//generation of precursor metabolites and energy	K03935//NADH dehydrogenase (ubiquinone) Fe-S protein 2 [EC:1.6.5.3 1.6.99.3]	NA
[Pineapple_between2kand3k]c253360/f4p3/3252	NA	NA	NA	K06662//cell cycle checkpoint protein	NA
[Pineapple_between1k2k]c200102/f1p1/1994	NA	NA	NA	K00799//glutathione S-transferase [EC:2.5.1.18]	NA
[Pineapple_between2kand3k]c302601/f1p1/2730	NA	NA	NA	K11159//carotenoid cleavage dioxygenase	NA
[Pineapple_between1k2k]c158226/f1p1/1992	NA	NA	NA	K18465//WASH complex subunit 7	NA
[Pineapple_above3k]c1205/f4p2/3793	NA	NA	NA	K15078//structure-specific endonuclease subunit SLX1 [EC:3.6.1.-]	gi|944239534|gb|KQL03842.1|//hypothetical protein SETIT_000098mg [Setaria italica]
[Pineapple_between2kand3k]c79976/f3p2/3135	NA	NA	NA	K19750//dynein assembly factor 1, axonemal	NA
[Pineapple_between1k2k]c44433/f1p1/1544	NA	NA	NA	K20472//coatomer subunit zeta	NA
[Pineapple_between1k2k]c402665/f1p1/1436	NA	NA	NA	K02992//small subunit ribosomal protein S7	NA
[Pineapple_below1k]c15422/f2p2/806	NA	NA	NA	K08235//xyloglucan:xyloglucosyl transferase [EC:2.4.1.207]	NA
[Pineapple_between1k2k]c174198/f3p2/1704	NA	NA	NA	K02956//small subunit ribosomal protein S15	NA
[Pineapple_between2kand3k]c2238/f2p2/2760	NA	NA	NA	K01648//ATP citrate (pro-S)-lyase [EC:2.3.3.8]	NA
[Pineapple_between2kand3k]c164222/f2p2/3288	NA	NA	NA	K10395//kinesin family member 4/21/27;K13356//alcohol-forming fatty acyl-CoA reductase [EC:1.2.1.84];K01255//leucyl aminopeptidase [EC:3.4.11.1]	NA
[Pineapple_between2kand3k]c349746/f2p3/3228	NA	NA	NA	K17604//zinc finger SWIM domain-containing protein 3	NA
[Pineapple_below1k]c123788/f1p1/313	NA	NA	NA	K09493//T-complex protein 1 subunit alpha	NA
[Pineapple_between1k2k]c299880/f1p1/1620	NA	NA	NA	K04730//interleukin-1 receptor-associated kinase 1 [EC:2.7.11.1]	NA
[Pineapple_between2kand3k]c209112/f2p2/2390	NA	NA	NA	K03456//serine/threonine-protein phosphatase 2A regulatory subunit A	NA
[Pineapple_below1k]c51721/f1p1/733	NA	NA	NA	K14831//protein MAK16	NA
[Pineapple_below1k]c65146/f1p1/818	NA	GO:0016813//hydrolase activity, acting on carbon-nitrogen (but not peptide) bonds, in linear amidines	GO:0006596//polyamine biosynthetic process	K10536//agmatine deiminase [EC:3.5.3.12]	NA
[Pineapple_between2kand3k]c156145/f22p25/2852	NA	NA	NA	K13162//poly(rC)-binding protein 2/3/4	NA
[Pineapple_between2kand3k]c47035/f1p1/2961	NA	NA	NA	K08286//protein-serine/threonine kinase [EC:2.7.11.-]	NA
[Pineapple_between1k2k]c6380/f1p1/1760	NA	GO:0000166//nucleotide binding;GO:0016740//transferase activity	GO:0006412//translation	K03231//elongation factor 1-alpha	NA
[Pineapple_between2kand3k]c301195/f1p1/3214	NA	NA	NA	K08176//MFS transporter, PHS family, inorganic phosphate transporter	NA
[Pineapple_between2kand3k]c291945/f1p1/2800	NA	NA	NA	K00826//branched-chain amino acid aminotransferase [EC:2.6.1.42]	NA
[Pineapple_below1k]c27819/f1p2/722	GO:0043231//intracellular membrane-bounded organelle;GO:0033178//proton-transporting two-sector ATPase complex, catalytic domain;GO:0019866//organelle inner membrane	GO:0019829//cation-transporting ATPase activity;GO:0015078//hydrogen ion transmembrane transporter activity	GO:0006754//ATP biosynthetic process;GO:0006818//hydrogen transport	K02134//F-type H+-transporting ATPase subunit delta	NA
[Pineapple_between2kand3k]c294279/f2p1/2980	NA	NA	NA	K03040//DNA-directed RNA polymerase subunit alpha [EC:2.7.7.6]	NA
[Pineapple_below1k]c48347/f8p3/781	NA	NA	NA	K03350//anaphase-promoting complex subunit 3	NA
[Pineapple_between1k2k]c8137/f1p1/1642	NA	GO:0003824//catalytic activity	GO:0009072//aromatic amino acid family metabolic process;GO:0008652//cellular amino acid biosynthetic process	K01696//tryptophan synthase beta chain [EC:4.2.1.20]	NA
[Pineapple_between1k2k]c545451/f1p2/2081	NA	NA	NA	K03841//fructose-1,6-bisphosphatase I [EC:3.1.3.11];K14963//COMPASS component SWD3	NA
[Pineapple_below1k]c45726/f3p17/748	NA	NA	NA	K11088//small nuclear ribonucleoprotein D3	NA
[Pineapple_above3k]c18246/f1p3/4119	NA	NA	NA	K10999//cellulose synthase A [EC:2.4.1.12]	gi|695057965|ref|XP_009417280.1|//PREDICTED: probable cellulose synthase A catalytic subunit 5 [UDP-forming] [Musa acuminata subsp. malaccensis]
[Pineapple_between2kand3k]c373279/f1p1/1796	NA	NA	NA	K17871//NADH:ubiquinone reductase (non-electrogenic) [EC:1.6.5.9]	NA
[Pineapple_between1k2k]c575585/f1p1/1535	GO:0044464//cell part	NA	NA	K05863//solute carrier family 25 (mitochondrial adenine nucleotide translocator), member 4/5/6/31	NA
[Pineapple_below1k]c23594/f1p7/640	GO:0043231//intracellular membrane-bounded organelle;GO:0032991//macromolecular complex	GO:0005488//binding	GO:0010467//gene expression	K11098//small nuclear ribonucleoprotein F	NA
[Pineapple_between1k2k]c620069/f1p1/1296	NA	NA	NA	K05278//flavonol synthase [EC:1.14.11.23]	NA
[Pineapple_between2kand3k]c8465/f10p10/2960	NA	NA	NA	K19589//release factor glutamine methyltransferase [EC:2.1.1.297];K03452//magnesium/proton exchanger	NA
[Pineapple_between1k2k]c61914/f3p3/1977	NA	NA	NA	K19027//zinc finger FYVE domain-containing protein 26;K17895//GATA-binding protein 3	NA
[Pineapple_below1k]c7749/f1p1/574	NA	NA	NA	K20478//golgin subfamily B member 1	NA
[Pineapple_between2kand3k]c61421/f1p1/2785	NA	NA	NA	K11294//nucleolin	NA
[Pineapple_below1k]c89964/f7p7/505	NA	NA	NA	K12827//splicing factor 3A subunit 3	NA
[Pineapple_above3k]c31697/f1p1/479	NA	NA	NA	K05752//chromosome 3 open reading frame 10	NA
[Pineapple_between1k2k]c497054/f1p2/1905	GO:0030529//ribonucleoprotein complex;GO:0009536//plastid	GO:0005198//structural molecule activity;GO:0003676//nucleic acid binding	GO:0010467//gene expression	K02982//small subunit ribosomal protein S3	NA
[Pineapple_below1k]c58241/f1p1/684	NA	NA	NA	K11099//small nuclear ribonucleoprotein G	NA
[Pineapple_below1k]c30402/f1p1/450	NA	GO:0032559//adenyl ribonucleotide binding	GO:0006796//phosphate-containing compound metabolic process	K10572//inositol-pentakisphosphate 2-kinase [EC:2.7.1.158]	NA
[Pineapple_between2kand3k]c202488/f1p1/2924	GO:0031410//cytoplasmic vesicle	NA	NA	K16224//senescence-induced receptor-like serine/threonine-protein kinase	NA
[Pineapple_between2kand3k]c311080/f2p1/2581	NA	GO:0003676//nucleic acid binding	NA	NA	NA
[Pineapple_between1k2k]c350365/f1p4/1901	NA	NA	NA	K13201//nucleolysin TIA-1/TIAR	NA
[Pineapple_below1k]c18570/f1p8/435	NA	NA	NA	K02900//large subunit ribosomal protein L27Ae	NA
[Pineapple_between1k2k]c500378/f1p1/1815	GO:0005777//peroxisome	GO:0004601//peroxidase activity;GO:0005506//iron ion binding	GO:0042743//hydrogen peroxide metabolic process;GO:0006950//response to stress	K03781//catalase [EC:1.11.1.6]	NA
[Pineapple_between1k2k]c16798/f1p1/1408	NA	GO:0004721//phosphoprotein phosphatase activity	NA	K14497//protein phosphatase 2C [EC:3.1.3.16]	NA
[Pineapple_between1k2k]c251593/f1p1/1587	NA	NA	NA	K09291//nucleoprotein TPR	NA
[Pineapple_between1k2k]c260019/f1p1/2056	NA	NA	NA	K10526//OPC-8:0 CoA ligase 1 [EC:6.2.1.-]	NA
[Pineapple_above3k]c28974/f1p1/3466	NA	NA	NA	K15631//molybdenum cofactor sulfurtransferase [EC:2.8.1.9]	NA
[Pineapple_between2kand3k]c255671/f4p4/2759	NA	NA	NA	K17604//zinc finger SWIM domain-containing protein 3	NA
[Pineapple_between1k2k]c27573/f2p2/2159	NA	NA	NA	K20478//golgin subfamily B member 1	NA
[Pineapple_between2kand3k]c108809/f1p1/2804	NA	NA	NA	K10580//ubiquitin-conjugating enzyme E2 N [EC:2.3.2.23]	NA
[Pineapple_below1k]c42154/f6p6/606	NA	GO:0015036//disulfide oxidoreductase activity	GO:0019725//cellular homeostasis	K03676//glutaredoxin 3	NA
[Pineapple_between2kand3k]c81004/f1p1/3023	NA	NA	NA	K02144//V-type H+-transporting ATPase subunit H	NA
[Pineapple_between1k2k]c611395/f1p4/1771	NA	NA	NA	K08770//ubiquitin C	NA
[Pineapple_below1k]c13254/f2p2/538	NA	NA	NA	K13199//plasminogen activator inhibitor 1 RNA-binding protein	NA
[Pineapple_between2kand3k]c32328/f1p1/2491	NA	GO:0046914//transition metal ion binding;GO:0003676//nucleic acid binding	NA	K12872//pre-mRNA-splicing factor RBM22/SLT11	NA
[Pineapple_below1k]c42040/f9p21/660	GO:0032991//macromolecular complex	GO:0005488//binding	NA	K11087//small nuclear ribonucleoprotein D1	NA
[Pineapple_below1k]c28571/f5p2/677	NA	NA	NA	K08288//protein kinase C substrate 80K-H	NA
[Pineapple_between2kand3k]c306233/f1p1/3155	NA	NA	NA	K14165//atypical dual specificity phosphatase [EC:3.1.3.16 3.1.3.48]	NA
[Pineapple_between1k2k]c28102/f2p2/1867	GO:0043231//intracellular membrane-bounded organelle	NA	NA	K04368//mitogen-activated protein kinase kinase 1 [EC:2.7.12.2]	NA
[Pineapple_between1k2k]c63536/f2p1/1651	GO:0044424//intracellular part	GO:0008135//translation factor activity, nucleic acid binding;GO:0032561//guanyl ribonucleotide binding;GO:0017111//nucleoside-triphosphatase activity;GO:0016772//transferase activity, transferring phosphorus-containing groups	GO:0006412//translation;GO:0009207//purine ribonucleoside triphosphate catabolic process	K03231//elongation factor 1-alpha	NA
[Pineapple_between2kand3k]c371160/f1p1/688	NA	NA	NA	K07374//tubulin alpha	NA
[Pineapple_between2kand3k]c25915/f1p1/2893	NA	NA	NA	K07964//heparanase 1 [EC:3.2.1.166]	NA
[Pineapple_between2kand3k]c271980/f1p10/3001	NA	NA	NA	K17964//leucine-rich PPR motif-containing protein, mitochondrial	NA
[Pineapple_between1k2k]c619209/f1p1/966	GO:0031410//cytoplasmic vesicle	NA	NA	NA	NA
[Pineapple_between1k2k]c414134/f1p1/2008	GO:0043231//intracellular membrane-bounded organelle;GO:0044425//membrane part	GO:0005506//iron ion binding	GO:0006091//generation of precursor metabolites and energy;GO:0051234//establishment of localization	K08738//cytochrome c	NA
[Pineapple_below1k]c89471/f7p7/791	GO:0031224//intrinsic component of membrane	NA	NA	NA	NA
[Pineapple_between1k2k]c28372/f2p2/1517	NA	NA	NA	K06236//collagen, type I, alpha;K14491//two-component response regulator ARR-B family;K14317//nuclear pore complex protein Nup214	NA
[Pineapple_below1k]c22165/f3p8/707	NA	GO:0016879//ligase activity, forming carbon-nitrogen bonds;GO:0032559//adenyl ribonucleotide binding	GO:0006464//cellular protein modification process	K06689//ubiquitin-conjugating enzyme E2 D [EC:2.3.2.23]	NA
[Pineapple_between2kand3k]c111306/f1p1/2877	NA	NA	NA	K17710//pentatricopeptide repeat domain-containing protein 1	NA
[Pineapple_above3k]c20573/f1p1/1068	GO:0043231//intracellular membrane-bounded organelle;GO:0031224//intrinsic component of membrane;GO:0031090//organelle membrane	NA	GO:0006810//transport	K09873//aquaporin TIP	NA
[Pineapple_between1k2k]c27877/f2p2/1712	NA	NA	NA	K20298//vacuolar protein sorting-associated protein 52	NA
[Pineapple_between1k2k]c487390/f1p1/1511	GO:0005777//peroxisome	GO:0004601//peroxidase activity;GO:0005506//iron ion binding	GO:0042743//hydrogen peroxide metabolic process;GO:0006950//response to stress	K03781//catalase [EC:1.11.1.6]	NA
[Pineapple_below1k]c91042/f6p6/585	NA	GO:0005515//protein binding	NA	K06630//14-3-3 protein epsilon	NA
[Pineapple_above3k]c25997/f1p1/3514	NA	NA	NA	K03549//KUP system potassium uptake protein;K12447//UDP-sugar pyrophosphorylase [EC:2.7.7.64]	NA
[Pineapple_between2kand3k]c140852/f1p1/3256	NA	NA	NA	K20043//clathrin coat assembly protein AP180	NA
[Pineapple_between1k2k]c502276/f1p1/2165	NA	GO:0005488//binding	GO:0044260//cellular macromolecule metabolic process;GO:0044238//primary metabolic process	K01890//phenylalanyl-tRNA synthetase beta chain [EC:6.1.1.20]	NA
[Pineapple_between1k2k]c501786/f1p1/1514	NA	NA	NA	K09534//DnaJ homolog subfamily C member 14	NA
[Pineapple_between2kand3k]c202145/f1p1/2683	GO:0043231//intracellular membrane-bounded organelle	GO:0032559//adenyl ribonucleotide binding;GO:0004812//aminoacyl-tRNA ligase activity	GO:0006418//tRNA aminoacylation for protein translation	K01893//asparaginyl-tRNA synthetase [EC:6.1.1.22]	NA
[Pineapple_above3k]c27148/f1p1/3675	NA	NA	NA	K17255//Rab GDP dissociation inhibitor	NA
[Pineapple_above3k]c4827/f1p1/4069	NA	NA	NA	K03006//DNA-directed RNA polymerase II subunit RPB1 [EC:2.7.7.6];K05658//ATP-binding cassette, subfamily B (MDR/TAP), member 1 [EC:3.6.3.44]	gi|377655443|gb|AFB73912.1|//polyprotein [Citrus sinensis]
[Pineapple_above3k]c14526/f1p1/3504	NA	NA	NA	K18081//myotubularin-related protein 1/2 [EC:3.1.3.64 3.1.3.95]	gi|661896658|emb|CDO99847.1|//unnamed protein product [Coffea canephora]
[Pineapple_between2kand3k]c135206/f2p2/2841	GO:0005622//intracellular	GO:0003677//DNA binding	NA	K08065//nuclear transcription Y subunit beta	NA
[Pineapple_between2kand3k]c29761/f1p1/3229	NA	NA	NA	K11247//endophilin-A	NA
[Pineapple_below1k]c7929/f1p1/627	NA	GO:0015631//tubulin binding	NA	K10436//microtubule-associated protein, RP/EB family	NA
[Pineapple_between2kand3k]c58275/f1p1/2673	GO:0031410//cytoplasmic vesicle	GO:0004713//protein tyrosine kinase activity;GO:0032559//adenyl ribonucleotide binding	GO:0006464//cellular protein modification process	K04730//interleukin-1 receptor-associated kinase 1 [EC:2.7.11.1]	NA
[Pineapple_between1k2k]c564913/f1p2/1780	GO:0044424//intracellular part	GO:0008135//translation factor activity, nucleic acid binding;GO:0032561//guanyl ribonucleotide binding;GO:0017111//nucleoside-triphosphatase activity;GO:0016772//transferase activity, transferring phosphorus-containing groups	GO:0006412//translation;GO:0009207//purine ribonucleoside triphosphate catabolic process	K03231//elongation factor 1-alpha	NA
[Pineapple_between2kand3k]c40610/f2p3/3137	NA	NA	NA	K05909//laccase [EC:1.10.3.2];K18577//mannosylglycoprotein endo-beta-mannosidase [EC:3.2.1.152]	NA
[Pineapple_between1k2k]c366239/f1p1/2007	NA	NA	NA	K10268//F-box and leucine-rich repeat protein 2/20	NA
[Pineapple_between2kand3k]c41074/f2p1/2843	NA	NA	NA	K04078//chaperonin GroES	NA
[Pineapple_between1k2k]c596978/f1p1/1782	NA	NA	NA	K03231//elongation factor 1-alpha	NA
[Pineapple_below1k]c9195/f1p1/416	GO:0043231//intracellular membrane-bounded organelle	NA	NA	K16818//phospholipase A1 [EC:3.1.1.32]	NA
[Pineapple_between2kand3k]c63669/f2p2/2754	NA	GO:0046872//metal ion binding	NA	K00921//1-phosphatidylinositol-3-phosphate 5-kinase [EC:2.7.1.150]	NA
[Pineapple_between1k2k]c616837/f1p2/1778	NA	NA	NA	K03231//elongation factor 1-alpha	NA
[Pineapple_between1k2k]c195380/f21p21/2215	NA	NA	NA	K16190//glucuronokinase [EC:2.7.1.43];K13422//transcription factor MYC2	NA
[Pineapple_below1k]c127880/f1p1/523	NA	NA	NA	K08770//ubiquitin C	NA
[Pineapple_between1k2k]c29957/f1p1/1677	NA	NA	NA	K00615//transketolase [EC:2.2.1.1]	NA
[Pineapple_above3k]c5432/f1p1/1413	NA	NA	NA	K10684//ubiquitin-like 1-activating enzyme E1 A [EC:6.2.1.45]	gi|514808956|ref|XP_004979309.1|//PREDICTED: SUMO-activating enzyme subunit 1A-like [Setaria italica]
[Pineapple_between2kand3k]c165547/f1p1/2679	GO:0031224//intrinsic component of membrane;GO:0043231//intracellular membrane-bounded organelle	GO:0004576//oligosaccharyl transferase activity	GO:0006464//cellular protein modification process	K12666//oligosaccharyltransferase complex subunit alpha (ribophorin I)	NA
[Pineapple_between1k2k]c543566/f3p3/1481	NA	NA	NA	K12741//heterogeneous nuclear ribonucleoprotein A1/A3	NA
[Pineapple_between1k2k]c506327/f1p1/1627	NA	GO:0016491//oxidoreductase activity	GO:0006164//purine nucleotide biosynthetic process	K00088//IMP dehydrogenase [EC:1.1.1.205]	NA
[Pineapple_between1k2k]c203221/f1p1/1512	NA	NA	NA	K12489//Arf-GAP with coiled-coil, ANK repeat and PH domain-containing protein	NA
[Pineapple_between2kand3k]c25834/f3p3/3115	NA	NA	NA	K19589//release factor glutamine methyltransferase [EC:2.1.1.297];K03452//magnesium/proton exchanger;K10683//BRCA1-associated RING domain protein 1	NA
[Pineapple_between1k2k]c371623/f1p1/1857	NA	NA	NA	K10908//DNA-directed RNA polymerase, mitochondrial [EC:2.7.7.6]	NA
[Pineapple_between1k2k]c320558/f1p1/2212	NA	NA	NA	K14411//RNA-binding protein Musashi	NA
[Pineapple_between1k2k]c93538/f3p3/2094	GO:0044464//cell part	NA	GO:0006810//transport	NA	NA
[Pineapple_between2kand3k]c278201/f1p1/2605	NA	NA	NA	K20000//maturase K;K01255//leucyl aminopeptidase [EC:3.4.11.1]	NA
[Pineapple_between2kand3k]c308409/f1p1/2995	NA	NA	NA	K05663//mitochondrial ABC transporter ATM	NA
[Pineapple_above3k]c19847/f1p1/1332	NA	NA	NA	K17616//CTD small phosphatase-like protein 2 [EC:3.1.3.-]	NA
[Pineapple_between2kand3k]c141775/f2p2/3113	NA	NA	NA	K05868//cyclin B	NA
[Pineapple_between2kand3k]c64568/f3p3/2864	NA	NA	NA	K13525//transitional endoplasmic reticulum ATPase	NA
[Pineapple_above3k]c15216/f1p1/2444	NA	NA	NA	K14575//AAA family ATPase	gi|743816233|ref|XP_010930589.1|//PREDICTED: calmodulin-interacting protein 111 [Elaeis guineensis]
[Pineapple_between2kand3k]c5689/f1p1/3514	NA	NA	NA	K15105//solute carrier family 25 (mitochondrial aspartate/glutamate transporter), member 12/13	NA
[Pineapple_below1k]c37173/f1p1/360	NA	GO:0000996//core DNA-dependent RNA polymerase binding promoter specificity activity;GO:0001071//nucleic acid binding transcription factor activity;GO:0003676//nucleic acid binding	GO:0006351//transcription, DNA-templated	K03093//RNA polymerase sigma factor	NA
[Pineapple_below1k]c34106/f1p1/683	NA	NA	NA	K03860//phosphatidylinositol glycan, class Q	NA
[Pineapple_between1k2k]c320793/f1p1/1918	NA	NA	NA	K03129//transcription initiation factor TFIID subunit 4	NA
[Pineapple_between2kand3k]c272404/f1p1/2884	NA	NA	NA	K03452//magnesium/proton exchanger;K10683//BRCA1-associated RING domain protein 1;K11000//callose synthase [EC:2.4.1.-]	NA
[Pineapple_between2kand3k]c162757/f1p1/3200	NA	NA	NA	K18577//mannosylglycoprotein endo-beta-mannosidase [EC:3.2.1.152]	NA
[Pineapple_between1k2k]c202807/f1p1/1671	NA	NA	NA	K12309//beta-galactosidase [EC:3.2.1.23]	NA
[Pineapple_below1k]c15248/f1p3/528	NA	NA	NA	K08770//ubiquitin C	NA
[Pineapple_below1k]c89879/f26p31/746	GO:0030529//ribonucleoprotein complex	GO:0005198//structural molecule activity	GO:0010467//gene expression	K02957//small subunit ribosomal protein S15Ae	NA
[Pineapple_between1k2k]c54063/f1p1/1484	NA	NA	NA	K06236//collagen, type I, alpha;K14317//nuclear pore complex protein Nup214	NA
[Pineapple_above3k]c26299/f1p2/3984	NA	NA	NA	K11835//ubiquitin carboxyl-terminal hydrolase 4/11/15 [EC:3.4.19.12]	NA
[Pineapple_below1k]c65302/f1p1/438	NA	NA	NA	K06634//cyclin H	NA
[Pineapple_between1k2k]c172140/f1p1/1680	NA	NA	NA	K01191//alpha-mannosidase [EC:3.2.1.24]	NA
[Pineapple_between1k2k]c214453/f2p2/1647	NA	NA	NA	K13102//DNA/RNA-binding protein KIN17	NA
[Pineapple_below1k]c44192/f1p3/679	NA	NA	NA	K16282//E3 ubiquitin-protein ligase RHA2 [EC:2.3.2.27]	NA
[Pineapple_between1k2k]c359534/f1p1/2159	NA	NA	NA	K10357//myosin V	NA
[Pineapple_between1k2k]c427047/f3p2/1863	NA	NA	NA	K13201//nucleolysin TIA-1/TIAR	NA
[Pineapple_below1k]c31597/f25p35/726	NA	NA	NA	K00236//succinate dehydrogenase (ubiquinone) cytochrome b560 subunit	NA
[Pineapple_below1k]c15076/f1p1/706	NA	NA	NA	K03283//heat shock 70kDa protein 1/8;K05658//ATP-binding cassette, subfamily B (MDR/TAP), member 1 [EC:3.6.3.44];K13457//disease resistance protein RPM1	NA
[Pineapple_between2kand3k]c42003/f1p1/2723	NA	NA	NA	K07910//Ras-related protein Rab-18	NA
[Pineapple_below1k]c22937/f1p1/537	GO:0044464//cell part	GO:0008092//cytoskeletal protein binding	NA	K05765//cofilin	NA
[Pineapple_below1k]c1796/f2p2/475	NA	NA	NA	K01835//phosphoglucomutase [EC:5.4.2.2]	NA
[Pineapple_between2kand3k]c38161/f1p1/2841	NA	NA	NA	K19307//25S rRNA (uracil2634-N3)-methyltransferase [EC:2.1.1.313]	NA
[Pineapple_between1k2k]c132794/f1p2/1945	NA	NA	NA	K01148//poly(A)-specific ribonuclease [EC:3.1.13.4]	NA
[Pineapple_between1k2k]c163543/f1p1/1900	NA	NA	NA	K12581//CCR4-NOT transcription complex subunit 7/8;K01054//acylglycerol lipase [EC:3.1.1.23]	NA
[Pineapple_below1k]c12668/f1p1/698	NA	NA	NA	K11340//actin-like protein 6A	NA
[Pineapple_between2kand3k]c232304/f1p2/3180	NA	NA	NA	K02109//F-type H+-transporting ATPase subunit b	NA
[Pineapple_below1k]c36071/f1p3/580	NA	NA	NA	K02942//large subunit ribosomal protein LP1	NA
[Pineapple_between1k2k]c130419/f1p1/1837	NA	NA	NA	K12449//UDP-apiose/xylose synthase	NA
[Pineapple_between1k2k]c209083/f1p1/1746	NA	NA	NA	K03231//elongation factor 1-alpha	NA
[Pineapple_between1k2k]c499854/f1p1/1526	GO:0043231//intracellular membrane-bounded organelle	GO:0017136//NAD-dependent histone deacetylase activity	GO:0006325//chromatin organization;GO:0006476//protein deacetylation	K06067//histone deacetylase 1/2 [EC:3.5.1.98]	NA
[Pineapple_between2kand3k]c282427/f1p1/2618	NA	NA	NA	K14413//beta-1,3-galactosyltransferase [EC:2.4.1.-]	NA
[Pineapple_above3k]c23149/f1p3/3646	NA	NA	NA	K09338//homeobox-leucine zipper protein	NA
[Pineapple_above3k]c1657/f2p2/1990	NA	NA	NA	K01739//cystathionine gamma-synthase [EC:2.5.1.48]	gi|743850235|ref|XP_010939832.1|//PREDICTED: cystathionine gamma-synthase, chloroplastic-like [Elaeis guineensis]
[Pineapple_between1k2k]c293896/f2p2/1507	NA	NA	NA	K19613//leucine-rich repeat protein SHOC2;K15078//structure-specific endonuclease subunit SLX1 [EC:3.6.1.-]	NA
[Pineapple_above3k]c6451/f1p1/3343	NA	NA	NA	K10899//ATP-dependent DNA helicase Q1 [EC:3.6.4.12]	gi|743860195|ref|XP_010942951.1|//PREDICTED: mediator of RNA polymerase II transcription subunit 34 [Elaeis guineensis]
[Pineapple_between2kand3k]c360586/f10p26/3308	NA	NA	NA	K00924	NA
[Pineapple_between2kand3k]c23226/f1p1/3431	NA	NA	NA	K18999//RNA polymerase II C-terminal domain phosphatase-like 3/4 [EC:3.1.3.16]	NA
[Pineapple_below1k]c29839/f1p1/368	GO:0044424//intracellular part	GO:0032559//adenyl ribonucleotide binding;GO:0004812//aminoacyl-tRNA ligase activity	GO:0006418//tRNA aminoacylation for protein translation	K01887//arginyl-tRNA synthetase [EC:6.1.1.19]	NA
[Pineapple_between1k2k]c409499/f3p0/1715	NA	NA	NA	K13076//Delta8-fatty-acid desaturase [EC:1.14.19.4]	NA
[Pineapple_between1k2k]c22714/f2p8/1922	NA	NA	NA	K13207//CUG-BP- and ETR3-like factor;K00161//pyruvate dehydrogenase E1 component alpha subunit [EC:1.2.4.1]	NA
[Pineapple_between1k2k]c22585/f1p1/1827	NA	NA	NA	K01889//phenylalanyl-tRNA synthetase alpha chain [EC:6.1.1.20]	NA
[Pineapple_between2kand3k]c369256/f1p1/1767	GO:0043231//intracellular membrane-bounded organelle	GO:0005488//binding	NA	K14325//RNA-binding protein with serine-rich domain 1	NA
[Pineapple_between2kand3k]c58707/f1p1/2896	NA	NA	NA	K15272//solute carrier family 35 (UDP-sugar transporter), member A1/2/3	NA
[Pineapple_below1k]c71268/f1p1/386	NA	NA	NA	K12847//U4/U6.U5 tri-snRNP-associated protein 2	NA
[Pineapple_between1k2k]c22697/f1p1/1979	GO:0043231//intracellular membrane-bounded organelle	NA	NA	NA	NA
[Pineapple_above3k]c29148/f1p1/1921	NA	NA	NA	K10532//heparan-alpha-glucosaminide N-acetyltransferase [EC:2.3.1.78]	NA
[Pineapple_between1k2k]c8562/f1p1/1930	NA	NA	NA	K11251//histone H2A	NA
[Pineapple_between2kand3k]c38014/f3p4/3254	NA	NA	NA	K08867//WNK lysine deficient protein kinase [EC:2.7.11.1]	NA
[Pineapple_between2kand3k]c89831/f1p8/4756	NA	NA	NA	K17086//transmembrane 9 superfamily member 2/4	NA
[Pineapple_below1k]c70254/f1p1/539	NA	NA	NA	K13124//mitogen-activated protein kinase organizer 1	NA
[Pineapple_between1k2k]c97812/f1p1/1826	GO:0044424//intracellular part	GO:0032559//adenyl ribonucleotide binding;GO:0016462//pyrophosphatase activity	GO:0009057//macromolecule catabolic process	K03065//26S proteasome regulatory subunit T5	NA
[Pineapple_between2kand3k]c194731/f1p4/3074	NA	NA	NA	K17604//zinc finger SWIM domain-containing protein 3	NA
[Pineapple_between2kand3k]c30289/f3p3/2822	NA	GO:0046914//transition metal ion binding;GO:0003824//catalytic activity	NA	K12951//cation-transporting P-type ATPase D [EC:3.6.3.-]	NA
[Pineapple_below1k]c129181/f1p1/480	GO:0031410//cytoplasmic vesicle	GO:0070011//peptidase activity, acting on L-amino acid peptides	NA	K16292//KDEL-tailed cysteine endopeptidase [EC:3.4.22.-];K01365//cathepsin L [EC:3.4.22.15]	NA
[Pineapple_between2kand3k]c351333/f2p5/2819	NA	NA	NA	K14486//auxin response factor	NA
[Pineapple_between1k2k]c618721/f1p3/1783	NA	NA	NA	K03231//elongation factor 1-alpha	NA
[Pineapple_between1k2k]c18032/f2p2/1714	GO:0044424//intracellular part	GO:0043169//cation binding;GO:0005515//protein binding;GO:0032559//adenyl ribonucleotide binding	GO:0044267//cellular protein metabolic process;GO:0006950//response to stress	K09503//DnaJ homolog subfamily A member 2	NA
[Pineapple_between1k2k]c11569/f1p1/2062	GO:0016020//membrane;GO:0009579//thylakoid;GO:0009507//chloroplast	NA	NA	K02696//photosystem I subunit VIII;K01963//acetyl-CoA carboxylase carboxyl transferase subunit beta [EC:6.4.1.2]	NA
[Pineapple_above3k]c4995/f1p1/2071	NA	NA	NA	K01188//beta-glucosidase [EC:3.2.1.21]	gi|743808870|ref|XP_010928446.1|//PREDICTED: CDK5RAP3-like protein isoform X2 [Elaeis guineensis]
[Pineapple_between1k2k]c486551/f1p2/2083	NA	NA	NA	K13789//geranylgeranyl diphosphate synthase, type II [EC:2.5.1.1 2.5.1.10 2.5.1.29]	NA
[Pineapple_below1k]c70021/f1p1/652	NA	GO:0005488//binding	NA	K15332//tRNA (uracil-5-)-methyltransferase [EC:2.1.1.-]	NA
[Pineapple_below1k]c120055/f1p1/667	GO:0030529//ribonucleoprotein complex	NA	NA	K02973//small subunit ribosomal protein S23e	NA
[Pineapple_below1k]c64948/f1p1/711	NA	NA	NA	K15692//E3 ubiquitin-protein ligase RNF13 [EC:2.3.2.27];K16283//E3 ubiquitin-protein ligase SDIR1 [EC:2.3.2.27]	NA
[Pineapple_above3k]c2451/f2p1/1255	NA	NA	NA	NA	gi|225424944|ref|XP_002263090.1|//PREDICTED: plasma membrane-associated cation-binding protein 1 [Vitis vinifera]
[Pineapple_between1k2k]c414397/f1p1/2217	NA	NA	NA	K12118//cryptochrome 1	NA
[Pineapple_between1k2k]c5442/f1p1/2125	NA	NA	NA	K10727//chromatin licensing and DNA replication factor 1	NA
[Pineapple_between2kand3k]c29235/f1p1/3493	NA	NA	NA	K08829//male germ cell-associated kinase [EC:2.7.11.22]	NA
[Pineapple_below1k]c1460/f2p1/466	GO:0005622//intracellular	NA	NA	K02875//large subunit ribosomal protein L14e	NA
[Pineapple_above3k]c26217/f1p1/1259	NA	NA	NA	K01627//2-dehydro-3-deoxyphosphooctonate aldolase (KDO 8-P synthase) [EC:2.5.1.55]	NA
[Pineapple_between1k2k]c145094/f1p1/1436	NA	NA	NA	K02045//sulfate transport system ATP-binding protein [EC:3.6.3.25];K05658//ATP-binding cassette, subfamily B (MDR/TAP), member 1 [EC:3.6.3.44]	NA
[Pineapple_below1k]c1492/f4p3/748	GO:0015935//small ribosomal subunit	GO:0005198//structural molecule activity	GO:0010467//gene expression	K02957//small subunit ribosomal protein S15Ae	NA
[Pineapple_between2kand3k]c46303/f1p1/3059	NA	NA	NA	K00899//5-methylthioribose kinase [EC:2.7.1.100]	NA
[Pineapple_below1k]c4700/f3p2/759	NA	GO:0046872//metal ion binding;GO:0005543//phospholipid binding	NA	K17095//annexin A7/11	NA
[Pineapple_below1k]c26820/f1p1/439	GO:0030529//ribonucleoprotein complex	GO:0016757//transferase activity, transferring glycosyl groups;GO:0005198//structural molecule activity	GO:0010467//gene expression	K02894//large subunit ribosomal protein L23e	NA
[Pineapple_between1k2k]c124789/f3p6/1921	NA	NA	NA	K13207//CUG-BP- and ETR3-like factor;K00161//pyruvate dehydrogenase E1 component alpha subunit [EC:1.2.4.1]	NA
[Pineapple_between1k2k]c49274/f1p1/1744	NA	NA	NA	K04683//transcription factor Dp-1;K09392//transcription factor Dp-2	NA
[Pineapple_between2kand3k]c28208/f1p1/3249	NA	NA	NA	K01528//dynamin GTPase [EC:3.6.5.5]	NA
[Pineapple_below1k]c3154/f1p1/494	NA	NA	NA	K01874//methionyl-tRNA synthetase [EC:6.1.1.10]	NA
[Pineapple_between2kand3k]c53538/f1p1/2532	GO:0005840//ribosome;GO:0009532//plastid stroma;GO:0009526//plastid envelope	NA	NA	K02867//large subunit ribosomal protein L11	NA
[Pineapple_between1k2k]c94361/f1p1/1851	NA	NA	NA	K01537//Ca2+-transporting ATPase [EC:3.6.3.8]	NA
[Pineapple_between2kand3k]c93959/f1p1/2953	NA	NA	NA	K13024//inositol-hexakisphosphate/diphosphoinositol-pentakisphosphate 1-kinase [EC:2.7.4.24];K06883//uncharacterized protein;K13356//alcohol-forming fatty acyl-CoA reductase [EC:1.2.1.84];K08247//methionine S-methyltransferase [EC:2.1.1.12];K14638//solute carrier family 15 (peptide/histidine transporter), member 3/4	NA
[Pineapple_between1k2k]c363709/f1p1/1730	NA	NA	NA	K04506//E3 ubiquitin-protein ligase SIAH1 [EC:2.3.2.27]	NA
[Pineapple_between1k2k]c355784/f1p15/2137	NA	GO:0032559//adenyl ribonucleotide binding;GO:0016301//kinase activity	GO:0006464//cellular protein modification process	K14500//BR-signaling kinase [EC:2.7.11.1]	NA
[Pineapple_between2kand3k]c16643/f1p1/2589	NA	NA	NA	K17604//zinc finger SWIM domain-containing protein 3	NA
[Pineapple_between1k2k]c477044/f1p2/1695	NA	NA	NA	K03231//elongation factor 1-alpha	NA
[Pineapple_below1k]c58742/f1p1/509	GO:0031224//intrinsic component of membrane	GO:0004175//endopeptidase activity	NA	K09598//signal peptide peptidase-like 3 [EC:3.4.23.-]	NA
[Pineapple_below1k]c21979/f2p0/663	GO:0033177//proton-transporting two-sector ATPase complex, proton-transporting domain;GO:0009536//plastid	GO:0015078//hydrogen ion transmembrane transporter activity	GO:0006754//ATP biosynthetic process	K02109//F-type H+-transporting ATPase subunit b	NA
[Pineapple_below1k]c68701/f1p1/345	GO:0005667//transcription factor complex	GO:0032559//adenyl ribonucleotide binding	GO:0006352//DNA-templated transcription, initiation	K03139//transcription initiation factor TFIIF subunit beta [EC:3.6.4.12]	NA
[Pineapple_between1k2k]c428605/f3p1/1784	NA	NA	NA	K03231//elongation factor 1-alpha	NA
[Pineapple_between2kand3k]c68280/f1p1/5612	NA	NA	NA	K19996//phosphatidylinositol transfer protein SFH5;K02433//aspartyl-tRNA(Asn)/glutamyl-tRNA(Gln) amidotransferase subunit A [EC:6.3.5.6 6.3.5.7]	NA
[Pineapple_between1k2k]c39828/f1p1/1666	NA	NA	NA	K00789//S-adenosylmethionine synthetase [EC:2.5.1.6]	NA
[truncated: 15,126 more rows]
