# Supplementary material for: Integrated DNA methylome and transcriptome analysis reveals the ethylene-induced flowering pathway genes in pineapple
Source: Sci Rep. 2017 Dec 7;7:17167. doi: 10.1038/s41598-017-17460-5 (PMC5719354; doi:10.1038/s41598-017-17460-5)
Supplement: Supplementary file 3 — Dataset2 [file 41598_2017_17460_MOESM3_ESM.xls]

nodeName	color	LOC	Putative effect on flowering time	Shortname	fullNames	IMMCon	ck1	ck2	ck3	le1	le2	le3	he1	he2	he3
gene16933	yellow4	LOC109722467	positive	FTL2	protein FLOWERING LOCUS T-like	7.1082275532	0	0	0	0	0.17	0.2	1.55	0.77	0.78
gene14182	yellow	LOC109719246	negative	MYR2	myb-related protein 2-like	9.8218755958	6.78	8.08	16.63	6.11	6.31	7.16	1.28	1	0.45
gene11141	yellow	LOC109716348	negative	EFM	myb family transcription factor EFM	13.1971534389	7.16	7.14	11.59	5.89	4.36	6.18	2.39	1.52	1.6
gene7702	yellow	LOC109711583	positive	FTIP1	FT-interacting protein 1-like	9.275581656	10.91	15.7	19.87	9.55	7.86	8.81	5.86	4.7	4.44
gene17477	turquoise	LOC109722839	positive	ZHD4	zinc-finger homeodomain protein 4-like transcript variant X1	20.644547102	0.86	0.42	0.92	0.73	4.64	2.07	4.22	10.45	18.29
gene18238	turquoise	LOC109723688	0	ORR9	two-component response regulator ORR9-like	20.0697200737	4.82	7.99	5.46	5.15	6.19	4.3	9.3	21.48	22.63
gene1690	turquoise	LOC109727800	negative	ICE1	transcription factor ICE1-like	22.6361993228	7.64	8.64	5.42	7.44	8.47	5.67	12.83	23.62	34.32
gene22796	turquoise	LOC109728959	positive	BHLH93	transcription factor bHLH93-like	14.6391464146	39.79	59.57	22.98	28.96	49.55	49.63	131.48	130.26	112.62
gene21795	turquoise	LOC109728404	positive	AS1	transcription factor AS1	21.1429582522	15.28	18.77	13.95	12.19	45.43	22.1	56.52	90.49	169.72
gene7719	turquoise	LOC109712231	positive	SPL14	squamosa promoter-binding-like protein 14 transcript variant X1	24.4773020312	68.08	110.79	34.96	67.8	135	72.5	392.22	711.82	789.11
gene20200	turquoise	LOC109725702	positive	SPL14	squamosa promoter-binding-like protein 14	16.2098183504	10.52	13.3	10	10.59	16.3	9.66	16.73	44.85	105.12
gene10219	turquoise	LOC109715530	0	LSH6	protein LIGHT-DEPENDENT SHORT HYPOCOTYLS 6-like	17.5447427729	0.27	0.24	0.27	369.23	397.85	214.43	311.38	529.23	786.54
gene25192	turquoise	LOC109705965	positive	FTL9	protein HEADING DATE 3A-like	23.370342832	0.38	0.33	0	0.32	3.12	1.17	18.53	26.23	27.61
gene5570	turquoise	LOC109710458	positive	GI	protein GIGANTEA transcript variant X6	9.4286326591	51.88	53.99	76.66	104.4	76.23	80.43	31.64	41.97	21.23
gene10783	turquoise	LOC109714797	positive	FD	protein FD-like	4.9901473085	0.21	0.56	0	0	0	0	0.21	0.21	0.85
gene266	turquoise	LOC109719672	0	EFL4	protein ELF4-LIKE 3-like	3.4516589677	0.76	0.75	0.52	0	0	0	1.38	0	2.58
gene13163	turquoise	LOC109718660	negative	BZR3	protein BZR1 homolog 3-like	12.2772589187	29.4	39.46	23.69	15.56	20.9	19.08	33.73	42.95	47.95
gene14116	turquoise	LOC109719197	negative	WNK5	probable serine/threonine-protein kinase WNK5	11.1472442769	6.18	11.36	15.04	13.69	9.21	9.91	4.53	2.12	1.86
gene18436	turquoise	LOC109723947	negative	PHYB	phytochrome B-like transcript variant X3	18.9129545424	1.74	2.37	3.75	9.33	10.34	8.85	10.39	13.99	23.35
gene9660	turquoise	LOC109713884	negative	NAC35	NAC domain-containing protein 35	14.3269193914	6.22	8.07	4.95	10.1	5.87	6.34	13.23	13.18	34.88
gene2569	turquoise	LOC109723830	positive	MYB30	myb-related protein 306-like	19.3342957035	2.31	1.21	6.44	13.17	9.7	5.42	10.95	22.69	35.41
gene1656	turquoise	LOC109709282	negative	MADS51	MADS-box transcription factor 51-like	13.6602525552	12.94	14.7	15.76	11.73	14.42	10.98	9.16	8.58	7.46
gene20195	turquoise	LOC109725417	negative	JMJ30	lysine-specific demethylase JMJ30 transcript variant X1	21.9040994479	62.43	54.73	64.88	62.09	65.33	63.63	44.53	30.13	27.29
gene21955	turquoise	LOC109727878	negative	SPIN1	KH domain-containing protein SPIN1-like transcript variant X2	23.3534985901	14.15	16.9	14.86	16.41	16.32	12.66	25.48	34.42	49.23
gene3657	turquoise	LOC109707714	negative	ROC5	homeobox-leucine zipper protein ROC5-like	14.0844413836	0.49	0.6	2.94	8.1	7.2	5.1	4.93	9.01	14.54
gene4119	turquoise	LOC109707873	negative	ROC3	homeobox-leucine zipper protein ROC3	20.3014615172	0.2	0.17	1.11	2.64	4	1.97	2.82	10.13	14.61
gene2506	turquoise	LOC109705582	positive	NAKR1	heavy metal-associated isoprenylated plant protein 5-like	17.3878367583	11.99	18.94	7.26	5.3	8.43	4.3	15.94	30.36	50.7
gene4736	turquoise	LOC109709589	positive	RZ1C	glycine-rich RNA-binding protein RZ1C transcript variant X2	24.808340485	16.99	15.51	16.83	22.31	22.53	22.64	30.72	38.62	45.69
gene21982	turquoise	LOC109728379	positive	GASA6	gibberellin-regulated protein 6-like	19.4351169371	2.28	1.31	0.76	0	3.82	0.78	5.6	11.63	11.02
gene8826	turquoise	LOC109712442	negative	GA2OX8	gibberellin 2-beta-dioxygenase 8-like transcript variant X2	22.7084122439	0	0.26	0.8	9.97	5.01	5.26	23.85	25.08	34.69
gene21625	turquoise	LOC109727017	positive	FTIP1	FT-interacting protein 1-like	22.2873246909	5.27	5.05	4.9	5.14	7.81	5.77	16.22	22.99	21.87
gene345	turquoise	LOC109714186	negative	FRI3	FRIGIDA-like protein 3 transcript variant X3	19.0440526825	11.47	12	10.58	14.62	18.9	19.11	23.89	24.24	29.26
gene10381	turquoise	LOC109715271	positive	FLK	flowering locus K homology domain	22.9531378323	54.08	50.9	43.55	46.4	51.09	48.93	67.92	77.13	83.78
gene4305	turquoise	LOC109708979	negative	RGL1	DELLA protein RGL1-like transcript variant X4	4.7444027525	11.6	18.01	14.54	18.36	17.46	14.01	11.35	12.62	7.97
gene3178	turquoise	LOC109708078	positive	BZIP27	bZIP transcription factor 27-like transcript variant X2	18.9872326929	0	0	0	0	1.12	0	1	4.96	10.29
gene17532	turquoise	LOC109723522	positive	BBX24	B-box zinc finger protein 24 transcript variant X2	16.8351268841	28.68	35.78	27.58	35.35	39.62	35.35	69.26	62.97	64.23
gene17903	turquoise	LOC109722933	positive	ARF23	auxin response factor 23-like transcript variant X1	23.8246993553	61.87	82.69	76.2	71.9	79.7	80.15	128.94	206.13	248.81
gene14017	turquoise	LOC109719024	negative	TOE3	AP2-like ethylene-responsive transcription factor TOE3 transcript variant X3	15.5552932925	3.09	3.2	3.94	2.35	3.55	2.5	3.5	6.06	7.71
gene130	tan	LOC109708828	positive	MYB30	myb-related protein 306-like	5.4304971129	5.12	2.79	8.26	36.56	15.74	8.21	11.66	26.09	35.41
gene5721	skyblue3	LOC109710790	positive	FTL1	protein HEADING DATE 3A-like	8.4913352881	0	0.16	0.18	0	0.57	0	4.49	3.4	2.18
gene22413	saddlebrown	LOC109728581	negative	LHY	protein LHY-like transcript variant X6	10.852315046	50.45	91.2	63.34	52.8	61.66	53.6	100.61	122.29	103.34
gene19942	saddlebrown	LOC109725953	negative	HDR1	protein HEADING DATE REPRESSOR 1 transcript variant X2	14.2414945876	22.69	19.97	22.79	19.64	24.32	22.43	16.24	14.67	14.87
gene1681	red	LOC109716536	0	COL14	zinc finger protein CONSTANS-LIKE 14-like	13.9177141202	48.94	45.25	43.13	28.43	30.57	34.11	27.77	18.22	21.13
gene2075	red	LOC109703555	positive	VIL3	VIN3-like protein 3 transcript variant X2	14.2410344833	23.1	23.01	24.99	34.24	33.56	29.07	32.49	36.11	39.18
gene9257	red	LOC109714228	negative	MIEL1	E3 ubiquitin-protein ligase MIEL1 transcript variant X1	10.2762562862	203.18	198.5	156.04	99.03	106.55	104.24	100.83	98.81	68.76
gene12771	pink	LOC109717236	0	RTE1	protein REVERSION-TO-ETHYLENE SENSITIVITY1 transcript variant X1	17.9218792414	51.98	56.14	38.07	97.67	111.84	101.25	125.56	148.61	159.01
gene3785	pink	LOC109707582	negative	CCA1	protein CCA1-like	7.7624499667	4.42	6.27	3.89	14.11	14.36	11.18	19.91	19.56	14.18
gene404	pink	LOC109718201	negative	BZR1	protein BZR1 homolog 1-like	13.7664992438	26.61	30.59	24.75	32.84	46.89	46.77	48.94	56.84	58.53
gene12713	pink	LOC109717834	negative	MIEL1	E3 ubiquitin-protein ligase MIEL1 transcript variant X1	11.8079443364	175.85	241.96	201.38	199.12	180.66	143.28	94.81	118.64	67.87
gene21348	pink	LOC109727069	positive	BZIP27	bZIP transcription factor 27-like	10.2557509541	173.76	100.64	174.28	55.83	75.05	72.06	38.66	27.31	19.21
gene17350	palevioletred3	LOC109723391	positive	GA20OX2	gibberellin 20 oxidase 2-like	6.3489429255	6.12	20.24	13.15	12.13	10.78	11.96	6.19	2.8	1.95
gene17155	palevioletred2	LOC109723415	negative	DREB1F	dehydration-responsive element-binding protein 1F-like	9.7922301458	3.93	32.01	8	85.75	21.01	27.02	107.2	67.73	132.78
gene22727	paleturquoise	LOC109729058	0	PRR95	two-component response regulator-like PRR95 transcript variant X2	13.4092427237	30.15	21.77	29.28	33.04	32.01	40.03	16.62	14.5	12.61
gene20381	paleturquoise	LOC109726161	positive	BHLH62	transcription factor bHLH62-like transcript variant X2	8.9697960928	3.46	2.98	5.57	2.98	4.29	4.26	2.23	1.43	1.76
gene6487	paleturquoise	LOC109709893	negative	EFM	myb family transcription factor EFM-like	14.3580695884	42.54	34.28	44.04	48.23	59.99	62.11	30.27	21.98	10.66
gene13654	magenta	LOC109718963	0	DEMETER	transcriptional activator DEMETER-like	18.6563595114	7.64	9.2	16.75	16.55	16.56	16.02	19.39	30.23	36.32
gene10351	magenta	LOC109715660	0	EOL1	ETO1-like protein 1	17.9208885652	11.33	19.25	22.99	24.83	22.68	23.01	31.97	37.36	42.54
gene17441	greenyellow	LOC109722993	0	ORR2	two-component response regulator ORR2-like transcript variant X1	6.4750401915	401.33	680.14	353.65	154.97	155.06	156.17	345.18	354.4	237.6
gene19491	brown	LOC109724694	negative	COL4	zinc finger protein CONSTANS-LIKE 4-like transcript variant X2	11.6416507754	35.93	24.37	31.63	55.83	62.34	61.2	39.61	25.44	30.77
gene14560	brown	LOC109719835	negative	VIP3	WD repeat-containing protein VIP3	9.1529168719	20.84	16.61	14.61	29.65	33.56	32.02	14.63	14.68	14.32
gene17222	brown	LOC109723040	negative	APRR3	two-component response regulator-like APRR3 transcript variant X4	9.9803480778	17.23	11.43	18.23	30.82	24.96	31.06	8.08	7.28	9.39
gene23841	brown	LOC109704482	positive	PIF5	transcription factor PIF5-like transcript variant X1	10.6800009029	2.74	2.16	2.98	11.44	9.36	10.14	4.12	3.81	0.92
gene6000	brown	LOC109710899	positive	BHLH78	transcription factor bHLH78-like transcript variant X2	11.4632354502	19.8	18.75	23.75	69.19	96.85	118.45	37.37	30.66	30.71
gene11890	brown	LOC109715999	positive	BHLH63	transcription factor bHLH63-like transcript variant X2	11.2539568692	11.36	6.92	13.68	16.88	22.78	24.78	10.07	5.03	1.72
gene13568	brown	LOC109718092	positive	BHLH62	transcription factor bHLH62-like	8.3973321938	7.73	4.01	4.93	13.67	24.14	27.98	17.8	8.63	9.55
gene6137	brown	LOC109710238	positive	FTL4	protein FLOWERING LOCUS T-like transcript variant X1	10.5554314425	3.82	4.49	5.21	9.21	10.28	7.22	2.26	0.97	0
gene940	brown	LOC109716697	positive	FTIP1	FT-interacting protein 1-like	7.6710147907	18.83	21.39	48.1	48.16	54.39	68.57	29.74	15.71	17.4
gene5096	brown	LOC109708844	0	EIL1	ETHYLENE INSENSITIVE 3-like 1 protein transcript variant X1	12.1142751862	146.49	140.02	150.89	256.04	242.39	256.86	198.49	147.24	143.48
gene2466	brown	LOC109727890	negative	CRY1	cryptochrome-1	11.179019618	10.01	10.06	14.03	104.93	75.61	95.53	22.85	14.95	11.11
gene15410	blue	LOC109720409	negative	PRR1	two-component response regulator-like PRR1 transcript variant X2	12.7429997259	10.18	7.61	9.84	22.94	26.8	27.95	14.62	15.63	16.07
gene292	blue	LOC109708203	positive	CAL	truncated transcription factor CAULIFLOWER A-like transcript variant X2	9.1683866422	1.37	1.07	1.15	294.58	301.92	384.2	305.85	65.86	16.43
gene6092	blue	LOC109709978	positive	BHLH74	transcription factor bHLH74-like	9.51816265	7.4	7.75	9.92	34.92	53.31	55.41	18.56	30.44	29.96
gene17100	blue	LOC109722159	positive	HD3B	protein HEADING DATE 3B	10.3659936038	17.1	15.37	18.9	22.98	24.25	25.2	18.31	18.25	21.92
gene12378	blue	LOC109716989	positive	WRKY71	probable WRKY transcription factor 71 transcript variant X1	3.4776677603	9.44	10.44	5.55	21.66	33.22	33.37	42.67	10.58	2.85
gene2738	brown	LOC109711791	0	TPS9	probable alphaalpha-trehalose-phosphate synthase [UDP-forming] 9	6.8039561127	1.36	1.12	1.11	20.71	20.88	22.15	5.75	2.88	2.35
gene8370	blue	LOC109712838	negative	WNK9	probable serine/threonine-protein kinase WNK9	9.5040870007	7.8	5.63	8.74	16.77	26.68	29.73	10.83	11.94	16.57
gene20081	blue	LOC109725420	positive	MYB30	myb-related protein 306-like	9.4512016727	0.67	0	1.63	5.51	8.82	7.7	1.67	2.5	5.43
gene12316	blue	LOC109716960	positive	GA2OX	gibberellin 2-beta-dioxygenase-like	9.3447367906	1.36	1.5	2.19	8.96	6.47	8.62	3.16	2.41	6.3
gene19329	blue	LOC109725095	0	ERF11	ethylene-responsive transcription factor 11-like	7.3711070322	9.12	4.7	9.76	44.01	33.81	31.13	36.92	16.48	23.31
gene15843	blue	LOC109721035	0	ERF1	ethylene-responsive transcription factor 1-like transcript variant X2	13.1751016934	80.69	87.54	83.88	184.37	183.94	196.8	134.52	107.69	113.17
gene15169	blue	LOC109720082	0	ETO1	ethylene-overproduction protein 1-like	12.0537083156	2.17	3.21	4.2	15.9	14.96	15.3	11.42	7.68	8.16
gene20198	blue	LOC109725714	0	EIL3	ETHYLENE INSENSITIVE 3-like 3 protein transcript variant X4	9.9977505192	7.55	7.06	7.94	31.65	25.42	28.42	23.82	21.09	22.01
gene6898	blue	LOC109711971	negative	TOE3	AP2-like ethylene-responsive transcription factor TOE3	7.7446298319	4.39	3.54	5.53	16.05	37.61	29.41	19.46	11.05	13.96
gene17549	black	LOC109722788	positive	FTL3	protein FLOWERING LOCUS T-like	8.1655623808	0	0	0.05	0.36	0.23	0.28	0.14	0.14	0.36
gene2878	black	LOC109726234	positive	EDM2	protein ENHANCED DOWNY MILDEW 2-like transcript variant X2	7.6508651414	73.53	68.13	42.27	8.06	16.93	16.26	52.29	37.15	13.63
gene2589	black	LOC109728323	negative	MYR2	myb-related protein 2-like transcript variant X2	8.6705987673	26.14	26.61	16.45	4.04	8.4	8.82	18.74	16.61	11.98
gene11269	black	LOC109716388	negative	NPR1	BTB/POZ domain and ankyrin repeat-containing protein NPR1-like transcript variant X2	10.2945878531	1.32	1.18	0.99	10.97	10.01	9.34	6.13	8.67	15.1
