# Supplementary material for: Integrated DNA methylome and transcriptome analysis reveals the ethylene-induced flowering pathway genes in pineapple
Source: Sci Rep. 2017 Dec 7;7:17167. doi: 10.1038/s41598-017-17460-5 (PMC5719354; doi:10.1038/s41598-017-17460-5)
Supplement: Supplementary file 4 — Dataset3 [file 41598_2017_17460_MOESM4_ESM.xls]

Class	chrosome	start	end	width	strand	pValue	MethDiff_Perc	log2Enrichment	Transcript ID	Gene ID	Gene Name
leck_cg_gene	LG01	2128251	2129116	866	*	0	-57.865	-Inf'	XM_020229884.1	rna518	truncated transcription factor CAULIFLOWER A-like transcript variant X1
leck_cg_gene	LG01	2128251	2129116	866	*	0	-57.865	-Inf'	XR_002215706.1	rna517	truncated transcription factor CAULIFLOWER A-like transcript variant X2
leck_cg_gene	LG11	12189647	12189718	72	*	0.006	-81.92	-Inf'	XM_020243763.1	rna21995	E3 ubiquitin-protein ligase MIEL1 transcript variant X1
leck_cg_gene	LG11	12189647	12189718	72	*	0.006	-81.92	-Inf'	XM_020243764.1	rna21996	E3 ubiquitin-protein ligase MIEL1 transcript variant X2
leck_cg_gene	LG11	12189647	12189718	72	*	0.006	-81.92	-Inf'	XM_020243765.1	rna21997	E3 ubiquitin-protein ligase MIEL1 transcript variant X3
leck_cg_upstream	LG02	13632480	13632644	165	*	0.008	60.65	2.195	XM_020226327.1	rna4349	heavy metal-associated isoprenylated plant protein 5-like
leck_chh_gene	LG12	6586303	6586380	78	*	0.012	60.72	3.057	XM_020244109.1	rna23407	transcription factor bHLH62-like
leck_chh_upstream	LG01	2133900	2133958	59	*	0.006	75.47	4.709	XM_020229884.1	rna518	truncated transcription factor CAULIFLOWER A-like transcript variant X1
leck_chh_upstream	LG01	2133900	2133958	59	*	0.006	75.47	4.709	XR_002215706.1	rna517	truncated transcription factor CAULIFLOWER A-like transcript variant X2
leck_chh_upstream	LG01	3140364	3140412	49	*	0.005	67.35	4.408	XM_020244286.1	rna695	protein BZR1 homolog 1-like
leck_chh_upstream	LG10	12359851	12359907	57	*	0.006	65.67	Inf	XM_020241262.1	rna20647	transcription factor bHLH63-like transcript variant X1
leck_chh_upstream	LG10	12359851	12359907	57	*	0.006	65.67	Inf	XM_020241263.1	rna20646	transcription factor bHLH63-like transcript variant X2
leck_chh_upstream	LG13	1950691	1950758	68	*	0.011	51.31	2.464	XM_020245744.1	rna24383	probable serine/threonine-protein kinase WNK5
leck_chh_upstream	LG14	10467744	10467813	70	*	0.006	58.42	5.169	XM_020247500.1	rna26676	two-component response regulator-like PRR1 transcript variant X1
leck_chh_upstream	LG14	10467744	10467813	70	*	0.006	58.42	5.169	XM_020247501.1	rna26675	two-component response regulator-like PRR1 transcript variant X3
leck_chh_upstream	LG14	10467744	10467813	70	*	0.006	58.42	5.169	XR_002218913.1	rna26674	two-component response regulator-like PRR1 transcript variant X2
leck_chh_upstream	LG17	715985	716138	154	*	0.011	50.62	2.629	XM_020251249.1	rna29776	two-component response regulator-like APRR3 transcript variant X1
leck_chh_upstream	LG17	715985	716138	154	*	0.011	50.62	2.629	XM_020251250.1	rna29773	two-component response regulator-like APRR3 transcript variant X4
leck_chh_upstream	LG17	715985	716138	154	*	0.011	50.62	2.629	XR_002219596.1	rna29775	two-component response regulator-like APRR3 transcript variant X2
leck_chh_upstream	LG17	715985	716138	154	*	0.011	50.62	2.629	XR_002219597.1	rna29774	two-component response regulator-like APRR3 transcript variant X3
leck_chh_upstream	LG18	8090330	8090383	54	*	0.006	72.99	Inf	XM_020252482.1	rna31833	phytochrome B-like transcript variant X1
leck_chh_upstream	LG18	8090330	8090383	54	*	0.006	72.99	Inf	XM_020252483.1	rna31832	phytochrome B-like transcript variant X2
leck_chh_upstream	LG18	8090330	8090383	54	*	0.006	72.99	Inf	XM_020252484.1	rna31831	phytochrome B-like transcript variant X3
leck_chh_upstream	LG20	8302366	8302409	44	*	0.006	52.45	2.417	XM_020255360.1	rna34348	protein HEADING DATE REPRESSOR 1 transcript variant X1
leck_chh_upstream	LG20	8302366	8302409	44	*	0.006	52.45	2.417	XM_020255362.1	rna34347	protein HEADING DATE REPRESSOR 1 transcript variant X2
heck_cg_gene	LG05	1946649	1946876	228	*	0.005	77.81	3.134	XM_020233550.1	rna10075	protein HEADING DATE 3A-like
heck_cg_gene	LG20	8304637	8304838	202	*	0.002	-100	-Inf'	XM_020255360.1	rna34348	protein HEADING DATE REPRESSOR 1 transcript variant X1
heck_cg_gene	LG20	8304637	8304838	202	*	0.002	-100	-Inf'	XM_020255362.1	rna34347	protein HEADING DATE REPRESSOR 1 transcript variant X2
heck_cg_upstream	LG07	5577474	5577582	109	*	0.012	-66.5	-2.113	XM_020236612.1	rna14489	probable serine/threonine-protein kinase WNK9
heck_cg_upstream	LG08	11245785	11245917	133	*	0.022	-50.79	-1.235	XM_020238162.1	rna16758	NAC domain-containing protein 35
heck_cg_upstream	LG11	8495166	8495295	130	*	0.006	-61.59	-2.011	XM_020242587.1	rna21382	gibberellin 2-beta-dioxygenase-like
heck_cg_upstream	LG14	4641793	4642224	432	*	0.006	-85.07	-6.427	XM_020246963.1	rna26223	ethylene-overproduction protein 1-like
heck_chh_gene	LG01	24324582	24324623	42	*	0.006	-61.21	-Inf'	XM_020231440.1	rna2870	MADS-box transcription factor 51-like
heck_chh_gene	LG05	1946652	1946891	240	*	0.005	55.34	Inf	XM_020233550.1	rna10075	protein HEADING DATE 3A-like
heck_chh_gene	LG05	4757653	4757759	107	*	0.006	71.68	Inf	XM_020232381.1	rna10638	transcription factor bHLH74-like
heck_chh_gene	LG12	6586245	6586364	120	*	0.006	65.56	4.12	XM_020244109.1	rna23407	transcription factor bHLH62-like
heck_chh_gene	LG20	8304647	8304777	131	*	0.005	-66.67	-Inf'	XM_020255360.1	rna34348	protein HEADING DATE REPRESSOR 1 transcript variant X1
heck_chh_gene	LG20	8304647	8304777	131	*	0.005	-66.67	-Inf'	XM_020255362.1	rna34347	protein HEADING DATE REPRESSOR 1 transcript variant X2
heck_chh_upstream	LG01	3140386	3140471	86	*	0.005	74.88	2.726	XM_020244286.1	rna695	protein BZR1 homolog 1-like
heck_chh_upstream	LG10	12359876	12359925	50	*	0.006	54.13	2.382	XM_020241262.1	rna20647	transcription factor bHLH63-like transcript variant X1
heck_chh_upstream	LG10	12359876	12359925	50	*	0.006	54.13	2.382	XM_020241263.1	rna20646	transcription factor bHLH63-like transcript variant X2
heck_chh_upstream	LG20	9699584	9699644	61	*	0.006	53.41	Inf	XM_020254609.1	rna34556	myb-related protein 306-like
heck_chh_upstream	LG20	10587650	10587736	87	*	0.006	60.26	2.393	XM_020254604.1	rna34735	lysine-specific demethylase JMJ30 transcript variant X1
heck_chh_upstream	LG20	10587650	10587736	87	*	0.006	60.26	2.393	XM_020254605.1	rna34740	lysine-specific demethylase JMJ30 transcript variant X2
heck_chh_upstream	LG20	10587650	10587736	87	*	0.006	60.26	2.393	XR_002220251.1	rna34737	lysine-specific demethylase JMJ30 transcript variant X3
heck_chh_upstream	LG20	10587650	10587736	87	*	0.006	60.26	2.393	XR_002220252.1	rna34736	lysine-specific demethylase JMJ30 transcript variant X4
heck_chh_upstream	LG20	10587650	10587736	87	*	0.006	60.26	2.393	XR_002220253.1	rna34739	lysine-specific demethylase JMJ30 transcript variant X5
heck_chh_upstream	LG20	10587650	10587736	87	*	0.006	60.26	2.393	XR_002220254.1	rna34738	lysine-specific demethylase JMJ30 transcript variant X6
heck_chh_upstream	LG25	179246	179510	265	*	0.008	-58.97	-7.077	XM_020259700.1	rna39080	two-component response regulator-like PRR95 transcript variant X1
heck_chh_upstream	LG25	179246	179510	265	*	0.008	-58.97	-7.077	XM_020259701.1	rna39079	two-component response regulator-like PRR95 transcript variant X2
lehe_cg_gene	LG05	1946649	1946876	228	*	0.006	67.14	2.087	XM_020233550.1	rna10075	protein HEADING DATE 3A-like
lehe_cg_gene	LG08	11245785	11246527	743	*	0.018	-53.37	-1.277	XM_020238162.1	rna16758	NAC domain-containing protein 35
lehe_cg_gene	LG11	12189647	12189718	72	*	0.006	82.54	Inf	XM_020243763.1	rna21995	E3 ubiquitin-protein ligase MIEL1 transcript variant X1
lehe_cg_gene	LG11	12189647	12189718	72	*	0.006	82.54	Inf	XM_020243764.1	rna21996	E3 ubiquitin-protein ligase MIEL1 transcript variant X2
lehe_cg_gene	LG11	12189647	12189718	72	*	0.006	82.54	Inf	XM_020243765.1	rna21997	E3 ubiquitin-protein ligase MIEL1 transcript variant X3
lehe_cg_gene	LG17	9456106	9456450	345	*	0.006	67.84	4.153	XM_020251110.1	rna30850	auxin response factor 23-like transcript variant X1
lehe_cg_gene	LG17	9456106	9456450	345	*	0.006	67.84	4.153	XM_020251111.1	rna30851	auxin response factor 23-like transcript variant X2
lehe_cg_upstream	LG01	2561975	2562092	118	*	0.006	50.89	1.167	XM_020238668.1	rna603	FRIGIDA-like protein 3 transcript variant X1
lehe_cg_upstream	LG01	2561975	2562092	118	*	0.006	50.89	1.167	XM_020238678.1	rna604	FRIGIDA-like protein 3 transcript variant X2
lehe_cg_upstream	LG01	2561975	2562092	118	*	0.006	50.89	1.167	XM_020238688.1	rna602	FRIGIDA-like protein 3 transcript variant X3
lehe_cg_upstream	LG02	13632480	13632585	106	*	0.006	-68.69	-2.908	XM_020226327.1	rna4349	heavy metal-associated isoprenylated plant protein 5-like
lehe_cg_upstream	LG08	11245785	11246527	743	*	0.018	-53.37	-1.277	XM_020238162.1	rna16758	NAC domain-containing protein 35
lehe_cg_upstream	LG11	8495243	8495296	54	*	0.008	-60.79	-1.919	XM_020242587.1	rna21382	gibberellin 2-beta-dioxygenase-like
lehe_cg_upstream	LG14	4641793	4642231	439	*	0.005	-86.5	-6.451	XM_020246963.1	rna26223	ethylene-overproduction protein 1-like
lehe_chh_gene	ChrNew04	778629	779524	896	*	0.008	-58.98	-4.785	XM_020226779.1	rna42744	protein HEADING DATE 3A-like
lehe_chh_gene	LG01	24324499	24324715	217	*	0.006	-55.61	-Inf'	XM_020231440.1	rna2870	MADS-box transcription factor 51-like
lehe_chh_gene	LG20	8304627	8304690	64	*	0.006	-62.67	-Inf'	XM_020255360.1	rna34348	protein HEADING DATE REPRESSOR 1 transcript variant X1
lehe_chh_gene	LG20	8304627	8304690	64	*	0.006	-62.67	-Inf'	XM_020255362.1	rna34347	protein HEADING DATE REPRESSOR 1 transcript variant X2
lehe_chh_gene	LG23	2130522	2130963	442	*	0.003	-66.03	-4.13	XM_020258771.1	rna37802	gibberellin-regulated protein 6-like
lehe_chh_upstream	LG01	3140364	3140412	49	*	0.005	-64.97	-3.63	XM_020244286.1	rna695	protein BZR1 homolog 1-like
lehe_chh_upstream	LG03	16168822	16168993	172	*	0.007	-57	-3.931	XM_020229399.1	rna7213	homeobox-leucine zipper protein ROC3
lehe_chh_upstream	LG12	9440427	9440630	204	*	0.037	55.75	2.157	XM_020245472.1	rna23584	transcriptional activator DEMETER-like
lehe_chh_upstream	LG13	1950691	1950760	70	*	0.005	-71	-Inf'	XM_020245744.1	rna24383	probable serine/threonine-protein kinase WNK5
lehe_chh_upstream	LG18	8090314	8090381	68	*	0.014	-51.33	-3.494	XM_020252482.1	rna31833	phytochrome B-like transcript variant X1
lehe_chh_upstream	LG18	8090314	8090381	68	*	0.014	-51.33	-3.494	XM_020252483.1	rna31832	phytochrome B-like transcript variant X2
lehe_chh_upstream	LG18	8090314	8090381	68	*	0.014	-51.33	-3.494	XM_020252484.1	rna31831	phytochrome B-like transcript variant X3
lehe_chh_upstream	LG20	10618382	10618453	72	*	0.006	-50.26	-1.2	XM_020254998.1	rna34756	squamosa promoter-binding-like protein 14
